# Supplementary material for: FASTMAP—a flexible and scalable immunopeptidomics pipeline for HLA- and antigen-specific T-cell epitope mapping based on artificial antigen-presenting cells
Source: Front Immunol. 2024 May 8;15:1386160. doi: 10.3389/fimmu.2024.1386160 (PMC11109385; doi:10.3389/fimmu.2024.1386160)
Supplement: Supplementary file 1 [file Table_1.xlsx]

## Sheet: FVIII_Consensus_HLA-I
Consensus sequence	Start position	End position	Core #	# peptides	Peptide length (amino acids)	HLA types	Peptide present in all replicates?	Listed in IEDB?	Mapped by Diego et al./Jankowski et al.	Predicted binding affinity by NetMHCpan - 4.1 (%Rank_EL)	Predicted binding affinity by NetMHCpan - 4.1 (BindLevel)	Predicted binding affinity by NetMHCpan - 4.1 (BA - Affinity (nM))		Sample #										Core #			Sample #												Core #			Sample #
NMASHPVSL	109	117	1	3	9	HLA-A*02:01	2 of 3	in parts	no HLA-I analysis	0.152	SB	99.97		1.2	N	M	A	S	H	P	V	S	L	1			1.1	S	I	F	L	E	G	H	T	F	L	V	2			1.1	S	V	F	D	E	N	R
SIFLEGHTFLV	287	297	2	8	11	HLA-A*02:01	yes	yes		0.985	WB	36.19		1.3	N	M	A	S	H	P	V	S	L					S	I	F	L	E	G	H	T	F	L	V				1.3	S	V	F	D	E	N	R
SVFDENRSWYL	596	606	3	2	11	HLA-A*02:01	2 of 3	no		0.373	SB	75.83			N	M	A	S	H	P	V	S	L					S	I	F	L	E	G	H	T	F	L	V
QLSVCLHEV	645	653	4	5	9	HLA-A*02:01	yes	in parts		0.434	SB	18.03																S	I	F	L	E	G	H	T	F	L	V
FMSMENPGL	698	706	5	3	9	HLA-A*02:01	2 of 3	no		0.214	SB	10.48															1.2	S	I	F	L	E	G	H	T	F	L	V
MLPSKAGIWRV	2007	2017	6	6	11	HLA-A*02:01	yes	no		0.633	WB	42.43																S	I	F	L	E	G	H	T	F	L	V
LLAPMIIHGI	2094	2103	7	2	10	HLA-A*02:01	1 of 3	in parts		0.779	WB	24.02															1.3	S	I	F	L	E	G	H	T	F	L	V
SMYVKEFLI	2273	2281	8	8	9	HLA-A*02:01	yes	no		0.563	WB	22.56																S	I	F	L	E	G	H	T	F	L	V
FLISSSQDGHQWTL	2279	2292	9	5	14	HLA-A*02:01	yes	yes (ISSSQDGHQW)		0.101	SB	95.86
[truncated: 79 more columns]

## Sheet: FVIII_Consensus_HLA-II
Consensus sequence	Start position	End position	Core #	# peptides	Peptide length (amino acids)	HLA types	Peptide present in all replicates?	Listed in IEDB?	Mapped by Diego et al. (2019) (table S5, BDD-rFVIII4-pdVWF)	Predicted binding affinity by NetMHCIIpan - 4.0 (%Rank_EL)	Predicted binding affinity by NetMHCIIpan - 4.0 (BindLevel)	Predicted binding affinity by NetMHCIIpan - 4.0 (BA - Affinity (nM))		Sample #																				Core #			Sample #
TSVVYKKTLFVEFTDHLFN	61	79	1	243	19	HLA-DPB1*04:01, HLA-DPB1*05:01	yes	yes	yes	2.32 (DPB1*04:01, TSVVYKKTLFVEFTDHLFN), 95.00 (DPB1*05:01)	WB (DPB1*04:01, TSVVYKKTLFVEFTDHLFN), noB (DPB1*05:01)	52.79 (DPB1*04:01, TSVVYKKTLFVEFTDHLFN), 21470.60 (DPB1*05:01)		8.1	T	S	V	V	Y	K	K	T	L	F	V	E	F	T	D	H	L			1			7.1	K	K	T	L	F	V	E	F	T	D	H	L
KKTLFVEFTDHLFNIA	66	81	2	23	16	HLA-DQB1*05:01, HLA-DPB1*04:01, HLA-DPB1*05:01	yes, yes, 1 of 3	yes	yes	0.75 (DQB1*05:01, KKTLFVEFTDHLFNIA), 4.89 (DPB1*04:01, KKTLFVEFTDHLFNIA), 27.05 (DPB1*05:01, KKTLFVEFTDHLFNIA)	SB (DQB1*05:01, KKTLFVEFTDHLFNIA), WB (DPB1*04:01, KKTLFVEFTDHLFNIA), noB (DPB1*05:01, KKTLFVEFTDHLFNIA)	95.68 (DQB1*05:01, KKTLFVEFTDHLFNIA), 63.57 (DPB1*04:01, KKTLFVEFTDHLFNIA), 297.55 (DPB1*05:01, KKTLFVEFTDHLFNIA)			T	S	V	V	Y	K	K	T	L	F	V	E	F	T	D	H	L							K	K	T	L	F	V	E	F	T	D	H	L
GPTIQAEVYDTVVITLKNMASHPVS	92	116	3	14	25	HLA-DPB1*05:01	yes	yes	yes	33.76 (DPB1*05:01)	noB (DPB1*05:01)	793.10 (DPB1*05:01)			T	S	V	V	Y	K	K	T	L	F	V	E	F	T	D	H								K	K	T	L	F	V	E	F	T	D	H	L
VYDTVVITLKNMASHPVSLHA	99	119	4	23	21	HLA-DRB1*04:01	yes	yes	yes	8.42 (DRB1*04:01)	noB (DRB1*04:01)	298.20 (DRB1*04:01)			T	S	V	V	Y	K	K	T	L	F	V	E	F	T	D	H								K	K	T	L	F	V	E	F	T	D	H	L
LTYSYLSHVDLVKDLNSGLIG	173	193	5	5	21	HLA-DPB1*05:01	2 of 3	yes	no	34.14 (DPB1*05:01)	noB (DPB1*05:01)	804.60 (DPB1*05:01)			T	S	V	V	Y	K	K	T	L	F	V	E	F	T	D	H									K	T	L	F	V	E	F	T	D	H	L
KEKTQTLHKFILLFAVFDEGKSWH	205	228	6	16	24	HLA-DPB1*05:01	2 of 3	yes	no	69.98 (DPB1*05:01)	noB (DPB1*05:01)	479.29 (DPB1*05:01)			T	S	V	V	Y	K	K	T	L	F	V	E	F	T	D	H							7.2	K	K	T	L	F	V	E	F	T	D	H	L
SETKNSLMQDRDAASARAWPK	229	249	7	183	21	HLA-DRB1*04:01, HLA-DRB1*03:01	yes	yes	yes	0.11 (DRB1*04:01), 1.97 (DRB1*03:01)	SB (DRB1*04:01), WB (DRB1*03:01)	190.56 (DRB1*04:01), 619.19 (DRB1*03:01)			T	S	V	V	Y	K	K	T	L	F	V	E	F	T	D	H								K	K	T	L	F	V	E	F	T	D	H	L
IGCHRKSVYWHVIGMG	265	280	8	6	16	HLA-DPB1*05:01	yes	yes	no	53.31 (DPB1*05:01)	noB (DPB1*05:01)	955.44 (DPB1*05:01)			T	S	V	V	Y	K	K	T	L	F	V	E	F	T	D	H								K	K	T	L	F	V	E	F	T	D	H	L
DSEMDVVRFDDDNSPSFIQIRSVAKKHPKT	371	400	9	289	30	HLA-DRB1*07:01, HLA-DRB1*04:01	yes	yes	yes	81.62 (DRB1*07:01), 85.32 (DRB1*04:01)	noB (DRB1*07:01), noB (DRB1*04:01)	10198.39 (DRB1*07:01), 2410.16 (DRB1*04:01)			T	S	V	V	Y	K	K	T	L	F	V	E	F	T	D	H									K	T	L	F	V	E	F	T	D	H	L
SVAKKHPKTWVHYIAAEEEDWD	392	413	10	181	22	HLA-DPB1*05:01	yes	yes	no	6.30 (DPB1*05:01)	noB (DPB1*05:01)	1953.15 (DPB1*05:01)			T	S	V	V	Y	K	K	T	L	F	V	E	F	T	D	H								K	K	T	L	F	V	E	F	T	D	H	L
YIAAEEEDWDYAPLVLAPDDRSYKSQYLN	404	432	11	76	29	HLA-DRB1*03:01	yes	yes	no	0.33 (DRB1*03:01, PLVLAPDDRSYKS)	SB (DRB1*03:01, PLVLAPDDRSYKS)	507.53 (DRB1*03:01, PLVLAPDDRSYKS)			T	S	V	V	Y	K	K	T	L	F	V	E	F	T	D	H							7.3	K	K	T	L	F	V	E	F	T	D	H	L
IGRKYKKVRFMAYTDET	438	454	12	7	17	HLA-DPB1*04:01	yes	yes	no	0.63 (DPB1*04:01)	SB (DPB1*04:01)	175.59 (DPB1*04:01)			T	S	V	V	Y	K	K	T	L	F	V	E	F	T	D	H								K	K	T	L	F	V	E	F	T	D	H	L
GPLLYGEVGDTLLIIFKNQASRPYN	469	493	13	103	25	HLA-DRB1*15:01, HLA-DRB1*04:01	yes	yes	yes	0.39 (DRB1*15:01, GPLLYGEVGDTLLIIFKNQASRPYN), 7.54 (DRB1*04:01, GPLLYGEVGDTLLIIFKNQASRPYN)	SB (DRB1*15:01, GPLLYGEVGDTLLIIFKNQASRPYN), noB (DRB1*04:01, GPLLYGEVGDTLLIIFKNQASRPYN)	21.84 (DRB1*15:01, GPLLYGEVGDTLLIIFKNQASRPYN), 161.99 (DRB1*04:01, GPLLYGEVGDTLLIIFKNQASRPYN)			T	S	V	V	Y	K	K	T	L	F	V	E	F	T	D	H									K	T	L	F	V	E	F	T	D	H	L
IYPHGITDVRPLYSRRLPK	494	512	14	11	19	HLA-DRB1*03:01	yes	yes	no	6.55 (DRB1*03:01)	noB (DRB1*03:01)	1117.45 (DRB1*03:01)			T	S	V	V	Y	K	K	T	L	F	V	E	F	T	D	H							8.1					F	V	E	F	T	D	H	L
SDPRCLTRYYSSFVNMERDLA	543	563	15	13	21	HLA-DPB1*05:01	2 of 3	yes	yes	0.52 (DPB1*05:01, LTRYYSSFVNMERD)	SB (DPB1*05:01, LTRYYSSFVNMERD)	391.09 (DPB1*05:01, LTRYYSSFVNMERD)			T	S	V	V	Y	K	K	T	L	F	V	E	F	T	D	H												F	V	E	F	T	D	H	L
RGNQIMSDKRNVILFSV	581	597	16	21	17	HLA-DRB1*03:01	yes	yes	yes	0.06 (DRB1*03:01)	SB (DRB1*03:01)	125.70 (DRB1*03:01)			T	S	V	V	Y	K	K	T	L	F	V	E	F	T	D	H															F	T	D	H	L
ESVDQRGNQIMSDKRNVILFSVFDENRS	576	603	17	113	28	HLA-DPB1*05:01	yes	yes	yes	4.45 (DPB1*05:01, RNVILFSVFDENRS)	WB (DPB1*05:01, RNVILFSVFDENRS)	409.29 (DPB1*05:01, RNVILFSVFDENRS)			T	S	V	V	Y	K	K	T	L	F	V	E	F	T	D	H															F	T	D	H	L
RSWYLTENIQRFLPNPA	602	618	18	3	17	HLA-DPB1*05:01	2 of 3	yes	yes	9.15 (DPB1*05:01)	noB (DPB1*05:01)	241.81 (DPB1*05:01)			T	S	V	V	Y	K	K	T	L	F	V	E	F	T	D	H														E	F	T	D	H	L
IGAQTDFLSVFFSGYTFKHKMV	661	682	19	55	22	HLA-DPB1*04:01, HLA-DPB1*05:01	yes	yes	yes	65.33 (DPB1*04:01), 93.89 (DPB1*05:01)	noB (DPB1*04:01), noB (DPB1*05:01)	4947.56 (DPB1*04:01), 3423.91 (DPB1*05:01)			T	S	V	V	Y	K	K	T	L	F	V	E	F	T	D	H													V	E	F	T	D	H	L
NSDFRNRGMTALLKVSSCDKN	713	733	20	44	21	HLA-DPB1*05:01	yes	in parts	no	53.05 (DPB1*05:01)	noB (DPB1*05:01)	2243.66 (DPB1*05:01)			T	S	V	V	Y	K	K	T	L	F	V	E	F	T	D	H							8.2						V	E	F	T	D	H	L
EDSYEDISAYLLSKNNAIEPRS	739	760	21	112	22	HLA-DRB1*07:01, HLA-DRB1*04:01	yes	yes	yes	0.88 (DRB1*07:01, AYLLSKNNAIEP), 4.38 (DRB1*04:01, AYLLSKNNAIEPR)	SB (DRB1*07:01, AYLLSKNNAIEP), WB (DRB1*04:01, AYLLSKNNAIEPR)	52.96 (DRB1*07:01, AYLLSKNNAIEP), 124.94 (DRB1*04:01, AYLLSKNNAIEPR)			T	S	V	V	Y	K	K	T	L	F	V	E	F	T	D	H													V	E	F	T	D	H	L
SPRSFQKKTRHYFIAAVERLW	1706	1726	22	149	21	HLA-DPB1*05:01	yes	yes	yes	4.69 (DPB1*05:01, KKTRHYFIAAVER)	WB (DPB1*05:01, KKTRHYFIAAVER)	1400.10 (DPB1*05:01, KKTRHYFIAAVER)			T	S	V	V	Y	K	K	T	L	F	V	E	F	T	D	H							8.3					F	V	E	F	T	D	H	L
ERLWDYGMSSSPHVLRNR	1723	1740	23	5	18	HLA-DRB1*07:01	yes	yes	yes	3.12 (DRB1*07:01)	WB (DRB1*07:01)	207.88 (DRB1*07:01)			T	S	V	V	Y	K	K	T	L	F	V	E	F	T	D	H												F	V	E	F	T	D	H	L
NRAQSGSVPQFKKVVFQEFTDGSFTQPLYRGELN	1739	1772	24	181	34	HLA-DPB1*04:01, HLA-DPB1*05:01	yes, 2 of 3	yes	yes	0.75 (DPB1*04:01, SVPQFKKVVFQEF), 3.56 (DPB1*05:01, VPQFKKVVFQEFTD )	SB (DPB1*04:01, SVPQFKKVVFQEF), WB (DPB1*05:01, VPQFKKVVFQEFTD )	55.04 (DPB1*04:01, SVPQFKKVVFQEF), 348.63 (DPB1*05:01, VPQFKKVVFQEFTD )			T	S	V	V	Y	K	K	T	L	F	V	E	F	T	D	H												F	V	E	F	T	D	H	L
AEVEDNIMVTFRNQASRPYSF	1784	1804	25	21	21	HLA-DRB1*15:01, HLA-DRB1*04:01	yes	yes	yes	0.49 (DRB1*15:01), 2.34 (DRB1*04:01)	SB (DRB1*15:01), WB (DRB1*04:01)	126.85 (DRB1*15:01), 250.79 (DRB1*04:01)			T	S	V	V	Y	K	K	T	L	F	V	E	F	T	D	H															F	T	D	H	L
FRNQASRPYSFYSSLISYEEDQRQGAEPRKN	1794	1824	26	40	31	HLA-DPB1*05:01	yes	yes	yes	95.00 (DPB1*05:01)	noB (DPB1*05:01)	10821.83 (DPB1*05:01)			T	S	V	V	Y	K	K	T	L	F	V	E	F	T	D	H													V	E	F	T	D	H	L
SSLISYEEDQRQGAEPR	1806	1822	27	5	17	HLA-DRB1*04:01	yes	yes	no	2.02 (DRB1*04:01)	WB (DRB1*04:01)	1592.12 (DRB1*04:01)			T	S	V	V	Y	K	K	T	L	F	V	E	F	T	D	H													V	E	F	T	D	H	L
TYFWKVQHHMAPTKDE	1833	1848	28	5	16	HLA-DPB1*05:01	2 of 3	yes	yes	13.26 (DPB1*05:01)	noB (DPB1*05:01)	868.32 (DPB1*05:01)			T	S	V	V	Y	K	K	T	L	F	V	E	F	T	D	H													V	E	F	T	D	H	L
SDVDLEKDVHSGLIGP	1858	1873	29	15	16	HLA-DRB1*03:01, HLA-DQB1*03:01	yes	yes	yes	2.52 (DRB1*03:01), 49.37 (DQB1*03:01)	WB (DRB1*03:01), noB (DQB1*03:01)	1166.76 (DRB1*03:01), 9342.85 (DQB1*03:01)			T	S	V	V	Y	K	K	T	L	F	V	E	F	T	D	H							9.1						V	E	F	T	D	H	L
TLNPAHGRQVTVQEFALF	1881	1898	30	63	18	HLA-DPB1*04:01	yes	yes	yes	95.00 (DPB1*04:01)	noB (DPB1*04:01)	28844.32 (DPB1*04:01)			T	S	V	V	Y	K	K	T	L	F	V	E	F	T	D	H
ENIHSIHFSGH	1970	1980	31	2	11	HLA-DPB1*04:01	2 of 3	in parts	no	34.65 (DPB1*04:01)	noB (DPB1*04:01)	8709.58 (DPB1*04:01)			T	S	V	V	Y	K	K	T	L	F	V	E	F	T	D	H
FSGHVFTVRKKEEYK	1977	1991	32	4	15	HLA-DPB1*05:01	1 of 3	yes	in parts	5.87 (DPB1*05:01)	noB (DPB1*05:01)	864.40 (DPB1*05:01)			T	S	V	V	Y	K	K	T	L	F	V	E	F	T	D	H
TVRKKEEYKMALYNLYPGVFE	1983	2003	33	239	21	HLA-DPB1*04:01, HLA-DPB1*05:01	yes, 1 of 3	yes	yes	0.45 (DPB1*04:01, KEEYKMALYNLYP), 4.47 (DPB1*05:01, KKEEYKMALYNLYP)	SB (DPB1*04:01, KEEYKMALYNLYP), WB (DPB1*05:01, KKEEYKMALYNLYP)	180.99 (DPB1*04:01, KEEYKMALYNLYP), 381.13 (DPB1*05:01, KKEEYKMALYNLYP)			T	S	V	V	Y	K	K	T	L	F	V	E	F	T	D	H
LYNLYPGVFETVEMLPSKAGIWR	1994	2016	34	25	23	HLA-DPB1*04:01, HLA-DPB1*05:01	yes, 2 of 3	yes	yes	1.60 (DPB1*04:01), 2.62 (DPB1*05:01, PGVFETVEMLPSKA)	WB (DPB1*04:01), WB (DPB1*05:01, PGVFETVEMLPSKA)	366.99 (DPB1*04:01), 685.63 (DPB1*05:01, PGVFETVEMLPSKA)			T	S	V	V	Y	K	K	T	L	F	V	E	F	T	D	H
HAGMSTLFLVYSNK	2026	2039	35	10	14	HLA-DPB1*04:01	yes	yes	yes	43.40 (DPB1*04:01)	noB (DPB1*04:01)	780.22 (DPB1*04:01)			T	S	V	V	Y	K	K	T	L	F	V	E	F	T	D
APKLARLHYSGSINAWSTKEP	2066	2086	36	7	21	HLA-DRB1*04:01	yes	yes	yes	2.33 (DRB1*04:01)	WB (DRB1*04:01)	37.27 (DRB1*04:01)			T	S	V	V	Y	K	K	T	L	F	V	E
WSTKEPFSWIKVDLLAPMIIHGIKTQGARQKFSS	2081	2114	37	1331	34	HLA-DRB1*04:01, HLA-DPB1*05:01	yes	yes	yes	0-5 (DRB1*04:01, IHGIKTQGA), 0.97 (DPB1*05:01, PMIIHGIKTQGARQK)	SB/WB(DRB1*04:01, IHGIKTQGA), SB (DPB1*05:01, PMIIHGIKTQGARQK)	100-200 (DRB1*04:01, IHGIKTQGA), 1591.11 (DPB1*05:01, PMIIHGIKTQGARQK)			T	S	V	V	Y	K	K	T	L	F	V	E
TQGARQKFSSLYISQFIIM	2105	2123	38	22	19	HLA-DPB1*05:01	yes	yes	yes	44.58 (DPB1*05:01)	noB (DPB1*05:01)	1836.25 (DPB1*05:01)				S	V	V	Y	K	K	T	L	F	V	E	F	T	D	H	L
ISQFIIMYSLDGKKWQTY	2117	2134	39	27	18	HLA-DPB1*05:01	yes	yes	yes	37.71 (DPB1*05:01)	noB (DPB1*05:01)	1425.75 (DPB1*05:01)				S	V	V	Y	K	K	T	L	F	V	E	F	T	D	H	L
SCSMPLGMESKAISDAQ	2192	2208	40	2	17	HLA-DPB1*05:01	1 of 3	yes	yes	19.89 (DPB1*05:01)	noB (DPB1*05:01)	4283.15 (DPB1*05:01)				S	V	V	Y	K	K	T	L	F	V	E	F	T	D	H	L
MESKAISDAQITASSYFTNMFATWSPSKA	2199	2227	41	48	29	HLA-DPB1*04:01	yes	yes	yes	8.83 (DPB1*04:01, MESKAISDAQITASSYFTNMFATWSPSKA)	noB (DPB1*04:01, MESKAISDAQITASSYFTNMFATWSPSKA)	173.45 (DPB1*04:01, MESKAISDAQITASSYFTNMFATWSPSKA)				S	V	V	Y	K	K	T	L	F	V	E	F	T	D	H
TNMFATWSPSKA	2216	2227	42	18	12	HLA-DPB1*04:01	yes	yes	yes	73.92 (DPB1*04:01, TNMFATWSPSKA)	noB (DPB1*04:01, TNMFATWSPSKA)	11695.17 (DPB1*04:01, TNMFATWSPSKA)				S	V	V	Y	K	K	T	L	F	V	E	F	T	D	H
FATWSPSKARLHLQGRSN	2219	2236	43	4	18	HLA-DQB1*03:01	yes	yes	yes	12.89 (DQB1*03:01)	noB (DQB1*03:01)	253.49 (DQB1*03:01)				S	V	V	Y	K	K	T	L	F	V	E	F	T	D	H
GRSNAWRPQVNNPKEWLQVDFQKTMKVT	2233	2260	44	203	28	HLA-DRB1*04:01, HLA-DPB1*05:01	yes	yes	yes	95.00 (DRB1*04:01), 95.00 (DPB1*05:01)	noB (DRB1*04:01), noB (DPB1*05:01)	33295.28 (DRB1*04:01), 34081.11 (DPB1*05:01)				S	V	V	Y	K	K	T	L	F	V	E	F	T	D	H
GRSNAWRPQVNNPKEWLQVDFQKTMKVTG	2233	2261	45	205	29	HLA-DRB1*03:01, HLA-DPB1*04:01, HLA-DPB1*05:01	yes	yes	yes	95.00 (DRB1*03:01), 0.69 (DPB1*04:01), 1.63 (DPB1*05:01, PKEWLQVDFQKTMK)	noB (DRB1*03:01), SB (DPB1*04:01), WB (DPB1*05:01, PKEWLQVDFQKTMK)	19758.38 (DRB1*03:01), 330.04 (DPB1*04:01), 640.76 (DPB1*05:01, PKEWLQVDFQKTMK)				S	V	V	Y	K	K	T	L	F	V	E	F	T	D	H
GVTTQGVKSLLTSMYVKEFLISSSQDGHQWTLFF	2261	2294	46	51	34	HLA-DPB1*04:01, HLA-DPB1*05:01	yes	in parts	yes	56.27 (DPB1*04:01), 91.63 (DPB1*05:01)	noB (DPB1*04:01), noB (DPB1*05:01)	584.08 (DPB1*04:01), 1733.97 (DPB1*05:01)				S	V	V	Y	K	K	T	L	F	V	E	F	T	D	H
YVKEFLISSSQDGHQWT	2275	2291	47	2	17	HLA-DRB1*04:01	2 of 3	yes	yes	0.62 (DRB1*04:01)	SB (DRB1*04:01)	56.50 (DRB1*04:01)				S	V	V	Y	K	K	T	L	F	V	E	F	T	D	H
																S	V	V	Y	K	K	T	L	F	V	E	F	T	D	H
																S	V	V	Y	K	K	T	L	F	V	E	F	T	D	H
																S	V	V	Y	K	K	T	L	F	V	E	F	T	D	H
																S	V	V	Y	K	K	T	L	F	V	E	F	T	D	H
																S	V	V	Y	K	K	T	L	F	V	E	F	T	D	H
																S	V	V	Y	K	K	T	L	F	V	E
																		V	Y	K	K	T	L	F	V	E	F	T	D	H
															T	S	V	V	Y	K	K	T	L	F	V	E	F	T	D	H	L
															T	S	V	V	Y	K	K	T	L	F	V	E	F	T	D	H	L
															T	S	V	V	Y	K	K	T	L	F	V	E	F	T	D	H	L
															T	S	V	V	Y	K	K	T	L	F	V	E	F	T	D	H	L
															T	S	V	V	Y	K	K	T	L	F	V	E	F	T	D	H	L
															T	S	V	V	Y	K	K	T	L	F	V	E	F	T	D	H	L
															T	S	V	V	Y	K	K	T	L	F	V	E	F	T	D	H	L
															T	S	V	V	Y	K	K	T	L	F	V	E	F	T	D	H	L
															T	S	V	V	Y	K	K	T	L	F	V	E	F	T	D	H	L
															T	S	V	V	Y	K	K	T	L	F	V	E	F	T	D	H	L	F	N
															T	S	V	V	Y	K	K	T	L	F	V	E	F	T	D	H	L	F	N
															T	S	V	V	Y	K	K	T	L	F	V	E	F	T	D	H	L	F	N
																	V	V	Y	K	K	T	L	F	V	E
																	V	V	Y	K	K	T	L	F	V	E
																	V	V	Y	K	K	T	L	F	V	E
																	V	V	Y	K	K	T	L	F	V	E	F	T	D	H
																	V	V	Y	K	K	T	L	F	V	E	F	T	D	H
																	V	V	Y	K	K	T	L	F	V	E	F	T	D	H
																	V	V	Y	K	K	T	L	F	V	E	F	T	D	H
																	V	V	Y	K	K	T	L	F	V	E	F	T	D	H
																	V	V	Y	K	K	T	L	F	V	E	F	T	D	H
																	V	V	Y	K	K	T	L	F	V	E	F	T	D	H
																	V	V	Y	K	K	T	L	F	V	E	F	T	D	H	L
														8.2	T	S	V	V	Y	K	K	T	L	F	V	E	F	T	D	H
															T	S	V	V	Y	K	K	T	L	F	V	E	F	T	D	H
															T	S	V	V	Y	K	K	T	L	F	V	E	F	T	D	H
															T	S	V	V	Y	K	K	T	L	F	V	E	F	T	D	H
															T	S	V	V	Y	K	K	T	L	F	V	E	F	T	D	H
															T	S	V	V	Y	K	K	T	L	F	V	E	F	T	D	H
															T	S	V	V	Y	K	K	T	L	F	V	E	F	T	D	H
															T	S	V	V	Y	K	K	T	L	F	V	E	F	T	D	H
															T	S	V	V	Y	K	K	T	L	F	V	E	F	T	D	H
															T	S	V	V	Y	K	K	T	L	F	V	E	F	T	D	H
															T	S	V	V	Y	K	K	T	L	F	V	E	F	T	D	H
															T	S	V	V	Y	K	K	T	L	F	V	E	F	T	D	H
															T	S	V	V	Y	K	K	T	L	F	V	E	F	T	D	H
															T	S	V	V	Y	K	K	T	L	F	V	E	F	T	D	H
															T	S	V	V	Y	K	K	T	L	F	V	E	F	T	D	H
															T	S	V	V	Y	K	K	T	L	F	V	E	F	T	D	H	L
															T	S	V	V	Y	K	K	T	L	F	V	E	F	T	D	H	L
															T	S	V	V	Y	K	K	T	L	F	V	E	F	T	D	H	L
															T	S	V	V	Y	K	K	T	L	F	V	E	F	T	D	H	L
															T	S	V	V	Y	K	K	T	L	F	V	E	F	T	D	H	L
															T	S	V	V	Y	K	K	T	L	F	V	E	F	T	D	H	L
															T	S	V	V	Y	K	K	T	L	F	V	E	F	T	D	H	L
															T	S	V	V	Y	K	K	T	L	F	V	E	F	T	D	H	L
															T	S	V	V	Y	K	K	T	L	F	V	E	F	T	D	H	L
															T	S	V	V	Y	K	K	T	L	F	V	E	F	T	D	H	L
															T	S	V	V	Y	K	K	T	L	F	V	E	F	T	D	H	L
															T	S	V	V	Y	K	K	T	L	F	V	E	F	T	D	H	L
															T	S	V	V	Y	K	K	T	L	F	V	E	F	T	D	H	L
															T	S	V	V	Y	K	K	T	L	F	V	E	F	T	D	H	L
															T	S	V	V	Y	K	K	T	L	F	V	E	F	T	D	H	L
															T	S	V	V	Y	K	K	T	L	F	V	E	F	T	D	H	L	F	N
															T	S	V	V	Y	K	K	T	L	F	V	E	F	T	D	H	L	F	N
																	V	V	Y	K	K	T	L	F	V	E
																	V	V	Y	K	K	T	L	F	V	E	F	T	D	H
																	V	V	Y	K	K	T	L	F	V	E	F	T	D	H
																	V	V	Y	K	K	T	L	F	V	E	F	T	D	H
																	V	V	Y	K	K	T	L	F	V	E	F	T	D	H
																	V	V	Y	K	K	T	L	F	V	E	F	T	D	H
																	V	V	Y	K	K	T	L	F	V	E	F	T	D	H
																		V	Y	K	K	T	L	F	V	E	F	T	D	H
														8.3	T	S	V	V	Y	K	K	T	L	F	V	E	F	T	D	H	L	F	N
															T	S	V	V	Y	K	K	T	L	F	V	E	F	T	D	H	L	F	N
															T	S	V	V	Y	K	K	T	L	F	V	E	F	T	D	H	L	F	N
															T	S	V	V	Y	K	K	T	L	F	V	E	F	T	D	H	L	F	N
															T	S	V	V	Y	K	K	T	L	F	V	E	F	T	D	H	L
															T	S	V	V	Y	K	K	T	L	F	V	E	F	T	D	H	L
															T	S	V	V	Y	K	K	T	L	F	V	E	F	T	D	H	L
															T	S	V	V	Y	K	K	T	L	F	V	E	F	T	D	H	L
															T	S	V	V	Y	K	K	T	L	F	V	E	F	T	D	H	L
															T	S	V	V	Y	K	K	T	L	F	V	E	F	T	D	H	L
															T	S	V	V	Y	K	K	T	L	F	V	E	F	T	D	H	L
															T	S	V	V	Y	K	K	T	L	F	V	E	F	T	D	H	L
															T	S	V	V	Y	K	K	T	L	F	V	E	F	T	D	H	L
															T	S	V	V	Y	K	K	T	L	F	V	E	F	T	D	H	L
															T	S	V	V	Y	K	K	T	L	F	V	E	F	T	D	H	L
															T	S	V	V	Y	K	K	T	L	F	V	E	F	T	D	H	L
															T	S	V	V	Y	K	K	T	L	F	V	E	F	T	D	H	L
															T	S	V	V	Y	K	K	T	L	F	V	E	F	T	D	H	L
															T	S	V	V	Y	K	K	T	L	F	V	E	F	T	D	H
															T	S	V	V	Y	K	K	T	L	F	V	E	F	T	D	H
															T	S	V	V	Y	K	K	T	L	F	V	E	F	T	D	H
															T	S	V	V	Y	K	K	T	L	F	V	E	F	T	D	H
															T	S	V	V	Y	K	K	T	L	F	V	E	F	T	D	H
															T	S	V	V	Y	K	K	T	L	F	V	E	F	T	D	H
															T	S	V	V	Y	K	K	T	L	F	V	E	F	T	D	H
															T	S	V	V	Y	K	K	T	L	F	V	E	F	T	D	H
															T	S	V	V	Y	K	K	T	L	F	V	E	F	T	D	H
															T	S	V	V	Y	K	K	T	L	F	V	E	F	T	D	H
															T	S	V	V	Y	K	K	T	L	F	V	E	F	T	D	H
															T	S	V	V	Y	K	K	T	L	F	V	E	F	T	D	H
															T	S	V	V	Y	K	K	T	L	F	V	E	F	T	D	H
															T	S	V	V	Y	K	K	T	L	F	V	E	F	T	D	H
															T	S	V	V	Y	K	K	T	L	F	V	E	F	T	D	H
															T	S	V	V	Y	K	K	T	L	F	V	E	F	T	D	H
															T	S	V	V	Y	K	K	T	L	F	V	E	F	T	D	H
															T	S	V	V	Y	K	K	T	L	F	V	E	F	T	D	H
															T	S	V	V	Y	K	K	T	L	F	V	E	F	T	D	H
															T	S	V	V	Y	K	K	T	L	F	V	E	F	T	D	H
															T	S	V	V	Y	K	K	T	L	F	V	E	F	T	D	H
															T	S	V	V	Y	K	K	T	L	F	V	E	F	T	D	H
															T	S	V	V	Y	K	K	T	L	F	V	E
															T	S	V	V	Y	K	K	T	L	F	V	E
																S	V	V	Y	K	K	T	L	F	V	E	F	T	D	H	L
																S	V	V	Y	K	K	T	L	F	V	E	F	T	D	H	L
																S	V	V	Y	K	K	T	L	F	V	E	F	T	D	H	L
																S	V	V	Y	K	K	T	L	F	V	E	F	T	D	H	L
																S	V	V	Y	K	K	T	L	F	V	E	F	T	D	H	L
																S	V	V	Y	K	K	T	L	F	V	E	F	T	D	H	L
																S	V	V	Y	K	K	T	L	F	V	E	F	T	D	H	L
																S	V	V	Y	K	K	T	L	F	V	E	F	T	D	H	L
																S	V	V	Y	K	K	T	L	F	V	E	F	T	D	H	L
																S	V	V	Y	K	K	T	L	F	V	E	F	T	D	H	L
																S	V	V	Y	K	K	T	L	F	V	E	F	T	D	H	L
																S	V	V	Y	K	K	T	L	F	V	E	F	T	D	H
																S	V	V	Y	K	K	T	L	F	V	E	F	T	D	H
																S	V	V	Y	K	K	T	L	F	V	E	F	T	D	H
																S	V	V	Y	K	K	T	L	F	V	E	F	T	D	H
																S	V	V	Y	K	K	T	L	F	V	E	F	T	D	H
																S	V	V	Y	K	K	T	L	F	V	E	F	T	D	H
																S	V	V	Y	K	K	T	L	F	V	E	F	T	D
																			Y	K	K	T	L	F	V	E	F	T	D	H
																		V	Y	K	K	T	L	F	V	E	F	T	D	H
																	V	V	Y	K	K	T	L	F	V	E	F	T	D	H	L
																	V	V	Y	K	K	T	L	F	V	E	F	T	D	H	L
																	V	V	Y	K	K	T	L	F	V	E	F	T	D	H
																	V	V	Y	K	K	T	L	F	V	E	F	T	D	H
																	V	V	Y	K	K	T	L	F	V	E	F	T	D	H
																	V	V	Y	K	K	T	L	F	V	E
														9.1	T	S	V	V	Y	K	K	T	L	F	V	E	F	T	D	H	L	F	N
															T	S	V	V	Y	K	K	T	L	F	V	E	F	T	D	H	L
															T	S	V	V	Y	K	K	T	L	F	V	E	F	T	D	H
															T	S	V	V	Y	K	K	T	L	F	V	E	F	T	D	H
															T	S	V	V	Y	K	K	T	L	F	V	E	F	T	D	H
															T	S	V	V	Y	K	K	T	L	F	V	E	F	T	D	H
															T	S	V	V	Y	K	K	T	L	F	V	E	F	T	D	H
																S	V	V	Y	K	K	T	L	F	V	E	F	T	D	H	L
																S	V	V	Y	K	K	T	L	F	V	E	F	T	D	H	L
																S	V	V	Y	K	K	T	L	F	V	E	F	T	D	H	L
																S	V	V	Y	K	K	T	L	F	V	E	F	T	D	H	L
																S	V	V	Y	K	K	T	L	F	V	E	F	T	D	H
																S	V	V	Y	K	K	T	L	F	V	E	F	T	D	H
																S	V	V	Y	K	K	T	L	F	V	E	F	T	D	H
																S	V	V	Y	K	K	T	L	F	V	E	F	T	D	H
																S	V	V	Y	K	K	T	L	F	V	E	F	T	D	H
																S	V	V	Y	K	K	T	L	F	V	E	F	T	D	H
																S	V	V	Y	K	K	T	L	F	V	E	F	T	D	H
																S	V	V	Y	K	K	T	L	F	V	E	F	T	D	H
																		V	Y	K	K	T	L	F	V	E	F	T	D	H
																		V	Y	K	K	T	L	F	V	E	F	T	D	H
																		V	Y	K	K	T	L	F	V	E	F	T	D	H
																		V	Y	K	K	T	L	F	V	E	F	T	D	H
																	V	V	Y	K	K	T	L	F	V	E	F	T	D	H
																	V	V	Y	K	K	T	L	F	V	E	F	T	D	H
																	V	V	Y	K	K	T	L	F	V	E	F	T	D	H
																	V	V	Y	K	K	T	L	F	V	E	F	T	D	H
																	V	V	Y	K	K	T	L	F	V	E	F	T	D	H
																	V	V	Y	K	K	T	L	F	V	E	F	T	D	H
																	V	V	Y	K	K	T	L	F	V	E	F	T	D	H
														9.2	T	S	V	V	Y	K	K	T	L	F	V	E	F	T	D	H
															T	S	V	V	Y	K	K	T	L	F	V	E	F	T	D	H
																S	V	V	Y	K	K	T	L	F	V	E	F	T	D	H	L
																S	V	V	Y	K	K	T	L	F	V	E	F	T	D	H	L
																S	V	V	Y	K	K	T	L	F	V	E	F	T	D	H
																	V	V	Y	K	K	T	L	F	V	E	F	T	D	H
														9.3	T	S	V	V	Y	K	K	T	L	F	V	E	F	T	D	H	L	F
															T	S	V	V	Y	K	K	T	L	F	V	E	F	T	D	H	L
															T	S	V	V	Y	K	K	T	L	F	V	E	F	T	D	H	L
															T	S	V	V	Y	K	K	T	L	F	V	E	F	T	D	H	L
															T	S	V	V	Y	K	K	T	L	F	V	E	F	T	D	H	L
															T	S	V	V	Y	K	K	T	L	F	V	E	F	T	D	H
															T	S	V	V	Y	K	K	T	L	F	V	E	F	T	D	H
															T	S	V	V	Y	K	K	T	L	F	V	E	F	T	D	H
																S	V	V	Y	K	K	T	L	F	V	E	F	T	D	H	L	F	N
																S	V	V	Y	K	K	T	L	F	V	E	F	T	D	H	L	F
																S	V	V	Y	K	K	T	L	F	V	E	F	T	D	H	L
																S	V	V	Y	K	K	T	L	F	V	E	F	T	D	H	L
																S	V	V	Y	K	K	T	L	F	V	E	F	T	D	H	L
																S	V	V	Y	K	K	T	L	F	V	E	F	T	D	H	L
																S	V	V	Y	K	K	T	L	F	V	E	F	T	D	H
																S	V	V	Y	K	K	T	L	F	V	E	F	T	D	H
																S	V	V	Y	K	K	T	L	F	V	E	F	T	D	H
																S	V	V	Y	K	K	T	L	F	V	E	F	T	D	H
																	V	V	Y	K	K	T	L	F	V	E	F	T	D	H	L
																	V	V	Y	K	K	T	L	F	V	E	F	T	D	H
																		V	Y	K	K	T	L	F	V	E	F	T	D	H
																		V	Y	K	K	T	L	F	V	E	F	T	D	H
[truncated: 834 more columns]

## Sheet: AChRa_HLA-I_Consensus
Consensus sequence	Start position	End position	Core #	# peptides	Peptide length (amino acids)	HLA types	Peptide present in all replicates?	Listed in IEDB?	Predicted binding affinity by NetMHCpan - 4.1 (%Rank_EL)	Predicted binding affinity by NetMHCpan - 4.1 (BindLevel)	Predicted binding affinity by NetMHCpan - 4.1 (BA - Affinity (nM))			Sample #																	Core #			Sample #
KLFKDYSSV	30	38 (45)	1	6	9	HLA-A*02:01	yes	yes	0.048	SB	8.61			27.1	K	L	F	K	D	Y	S	S	V								1			27.3	K	D	Y	S	S	V	V	R	P	V	E	D	H
RPVEDHRQV	(33) 40	48	2	4	9	HLA-B*07:02	yes	yes	0.149	SB	83.26			27.2	K	L	F	K	D	Y	S	S	V											28.1								R	P	V	E	D	H	R	Q
FAIVKFTKV	120	128	3	3	9	HLA-A*02:01	2 of 3	yes	2583	WB	430.74				K	L	F	K	D	Y	S	S	V											28.2								R	P	V	E	D	H	R	Q
MPNWVRKVF	328	336	4	19	9	HLA-B*07:02	yes	yes	0.06	SB	9.06			27.3	K	L	F	K	D	Y	S	S	V											28.3								R	P	V	E	D	H	R	Q
KPGPPPMGF	374	382	5	35	9	HLA-B*07:02	yes	yes	0.043	SB	236.61				K	L	F	K	D	Y	S	S	V
SPLIKHPEV	384	392	6	7	9	HLA-B*07:02	yes	yes	0.11	SB	95.83							K	D	Y	S	S	V	V	R	P	V	E	D	H
AMVMDHILLGV	423	433	7	25	11	HLA-A*02:01	yes	yes	1941 (AMVMDHILLGV), 0.056 (VMDHILLGV)	WB (AMVMDHILLGV), SB (VMDHILLGV)	56.6 (AMVMDHILLGV), 6.03 (VMDHILLGV)
AVFAGRLIEL	444	453	8	55	10	HLA-A*02:01, HLA-B*07:02	yes	yes	0.782 (A*02:01), 1.870 (B*07:02)	WB (A*02:01), WB (B*07:02)	199.68 (A*02:01), 2339.81 (B*07:02)
[truncated: 58 more columns]

## Sheet: AChRa_HLA-II_Consensus
Consensus sequence	Start position	End position	Core #	# peptides	Peptide length (amino acids)	HLA types	Peptide present in all replicates?	Listed in IEDB?	Predicted binding affinity by NetMHCIIpan - 4.0 (%Rank_EL)	Predicted binding affinity by NetMHCIIpan - 4.0 (BindLevel)	Predicted binding affinity by NetMHCIIpan - 4.0 (BA - Affinity (nM))		Sample #																															Core #			Sample #
SEHETRLVAKLFKDYSSVVRPVEDHRQVVE	25	50	1	25	30	HLA-DRB1*03:01	2 of 3	yes	15.21	noB	437.39		30.2	S	E	H	E	T	R	L	V	A	K	L	F	K	D	Y	S	S	V	V	R	P	V	E	D							1			29.1	K	D
KDYSSVVRPVEDHRQVVE	33	50	2	8	18	HLA-DRB1*15:01, HLA-DRB1*03:01, HLA-DQB1*05:01	2 of 3, 1 of 3, yes	yes	93.32 (DRB1*15:01), 62.32 (DRB1*03:01), 1.43 (DQB1*05:01, KDYSSVVRPVEDHRQVVE), 66.71 (DQB1*05:01, DYSSVVRPVEDH)	noB (DRB1*15:01), noB (DRB1*03:01), WB (DQB1*05:01, KDYSSVVRPVEDHRQVVE), noB (DQB1*05:01, DYSSVVRPVEDH)	19230.68 (DRB1*15:01), 20879.99 (DRB1*03:01), 43.03 (DQB1*05:01, KDYSSVVRPVEDHRQVVE), 15933.72 (DQB1*05:01, DYSSVVRPVEDH)			S	E	H	E	T	R	L	V	A	K	L	F	K	D	Y	S	S	V	V	R	P	V	E												K	D
														S	E	H	E	T	R	L	V	A	K	L	F	K	D	Y	S	S	V	V	R	P	V	E											29.2	K	D
														S	E	H	E	T	R	L	V	A	K	L	F	K	D	Y	S	S	V	V	R	P	V	E											30.2	K	D
														S	E	H	E	T	R	L	V	A	K	L	F	K	D	Y	S	S	V	V	R	P	V	E											32.1	K	D
														S	E	H	E	T	R	L	V	A	K	L	F	K	D	Y	S	S	V	V	R	P	V	E													D
														S	E	H	E	T	R	L	V	A	K	L	F	K	D	Y	S	S	V	V	R	P	V	E											32.2	K	D
														S	E	H	E	T	R	L	V	A	K	L	F	K	D	Y	S	S	V	V	R	P	V	E											32.3	K	D
														S	E	H	E	T	R	L	V	A	K	L	F	K	D	Y	S	S	V	V	R	P	V	E
														S	E	H	E	T	R	L	V	A	K	L	F	K	D	Y	S	S	V	V	R	P	V	E
														S	E	H	E	T	R	L	V	A	K	L	F	K	D	Y	S	S	V	V	R	P	V	E
													30.3	S	E	H	E	T	R	L	V	A	K	L	F	K	D	Y	S	S	V	V	R	P	V	E
														S	E	H	E	T	R	L	V	A	K	L	F	K	D	Y	S	S	V	V	R	P	V	E
														S	E	H	E	T	R	L	V	A	K	L	F	K	D	Y	S	S	V	V	R	P	V	E
														S	E	H	E	T	R	L	V	A	K	L	F	K	D	Y	S	S	V	V	R	P	V	E
														S	E	H	E	T	R	L	V	A	K	L	F	K	D	Y	S	S	V	V	R	P	V	E
														S	E	H	E	T	R	L	V	A	K	L	F	K	D	Y	S	S	V	V	R	P	V	E	D
														S	E	H	E	T	R	L	V	A	K	L	F	K	D	Y	S	S	V	V	R	P	V	E	D	H	R	Q	V	V	E
														S	E	H	E	T	R	L	V	A	K	L	F	K	D	Y	S	S	V	V	R	P	V	E	D	H	R	Q	V	V	E
														S	E	H	E	T	R	L	V	A	K	L	F	K	D	Y	S	S	V	V	R	P	V	E	D	H	R	Q	V	V	E
														S	E	H	E	T	R	L	V	A	K	L	F	K	D	Y	S	S	V	V	R	P	V	E	D	H	R	Q	V	V	E
														S	E	H	E	T	R	L	V	A	K	L	F	K	D	Y	S	S	V	V	R	P	V	E	D	H	R	Q	V	V	E
														S	E	H	E	T	R	L	V	A	K	L	F	K	D	Y	S	S	V	V	R	P	V	E	D	H	R	Q	V	V	E
														S	E	H	E	T	R	L	V	A	K	L	F	K	D	Y	S	S	V	V	R	P	V	E	D	H	R	Q	V	V	E
														S	E	H	E	T	R	L	V	A	K	L	F	K	D	Y	S	S	V	V	R	P	V	E	D	H	R	Q	V	V	E
[truncated: 16 more columns]

## Sheet: Spike_HLA-I_Consensus
Consensus sequence	Start position	End position	Core #	# peptides	Peptide length (amino acids)	HLA types	Peptide present in all replicates?	Listed in IEDB?	Listed in "immudex - Published COVID-19 T-cell Epitopes (Version 3. January 20, 2021)"	Predicted binding affinity by NetMHCpan - 4.1 (%Rank_EL)	Predicted binding affinity by NetMHCpan - 4.1 (BindLevel)	Predicted binding affinity by NetMHCpan - 4.1 (BA - Affinity (nM))			Sample #											Core #			Sample #										Core #			Sample #
GVYYPDKVFR	35	44	1	34	10	HLA-A*11:01	yes	yes	no	12674	noB	26132.86			16.1	G	V	Y	Y	P	D	K	V	F	R	1			16.1	G	V	Y	F	A	S	T	E	K	2			14.1	T	L	D	S	K	T	Q
GVYFASTEK	89	97	2	8	9	HLA-A*11:01	yes	yes	yes	0.024	SB	9.66				G	V	Y	Y	P	D	K	V	F	R					G	V	Y	F	A	S	T	E	K					T	L	D	S	K	T	Q
TLDSKTQSL	109	117	3	8	9	HLA-A*02:01	yes	yes	yes	0.041	SB	175.75				G	V	Y	Y	P	D	K	V	F	R				16.2	G	V	Y	F	A	S	T	E	K					T	L	D	S	K	T	Q
FLMDLEGKQGNFKNL	175	189	4	11	15	HLA-A*02:01	yes	yes	no	21829	noB	7389.18				G	V	Y	Y	P	D	K	V	F	R					G	V	Y	F	A	S	T	E	K					T	L	D	S	K	T	Q
FVFKNIDGYFK	192	202	5	8	11	HLA-A*11:01	yes	yes	no	0.962	WB	66.59				G	V	Y	Y	P	D	K	V	F	R					G	V	Y	F	A	S	T	E	K				14.2	T	L	D	S	K	T	Q
TPINLVRDL	208	216	6	6	9	HLA-B*07:02	yes	yes	no	0.336	SB	213.27				G	V	Y	Y	P	D	K	V	F	R				16.3	G	V	Y	F	A	S	T	E	K				14.3	T	L	D	S	K	T	Q
YLQPRTFLL	269	277	7	6	9	HLA-A*02:01	yes	yes	yes	0.013	SB	4.30				G	V	Y	Y	P	D	K	V	F	R					G	V	Y	F	A	S	T	E	K					T	L	D	S	K	T	Q
TLKSFTVEK	302	310	8	13	9	HLA-A*11:01	yes	yes	no	0.081	SB	21.60				G	V	Y	Y	P	D	K	V	F	R					G	V	Y	F	A	S	T	E	K					T	L	D	S	K	T	Q
FTVEKGIYQT	306	315	9	3	10	HLA-A*02:01	yes	in parts	no	6703	noB	3245.40						Y	Y	P	D	K	V	F	R
QPTESIVRF	321	329	10	3	9	HLA-B*07:02	yes	yes	yes (B*35:01)	0.418	SB	3293.68						Y	Y	P	D	K	V	F	R
ASVYAWNRKR	348	357	11	70	10	HLA-A*11:01	yes	yes	no	2.021 (ASVYAWNRKR)	noB (ASVYAWNRKR)	609.06 (ASVYAWNRKR)						Y	Y	P	D	K	V	F	R
VYAWNRKRI	350	358	12	6	9	HLA-A*24:02	2 of 3	yes	no	0.590	WB	526.57			16.2	G	V	Y	Y	P	D	K	V	F	R
NSASFSTFK	370	378	13	10	9	HLA-A*11:01	yes	yes	no	0.106	SB	9.13				G	V	Y	Y	P	D	K	V	F	R
KCYGVSPTKL	378	387	14	5	10	HLA-A*11:01	2 of 3	yes	yes (A*03:01)	10826	noB	24031.68				G	V	Y	Y	P	D	K	V	F	R
KIADYNYKL	417	425	15	5	9	HLA-A*02:01	yes	yes	no	0.067	SB	23.08				G	V	Y	Y	P	D	K	V	F	R
KLPDDFTGC	424	432	16	8	9	HLA-A*02:01	yes	yes	yes	0.668	WB	450.41				G	V	Y	Y	P	D	K	V	F	R
NYNYLYRLF	448	456	17	9	9	HLA-A*24:02	yes	yes	yes	0.054	SB	21.47				G	V	Y	Y	P	D	K	V	F	R
VVLSFELLH	511	519	18	3	9	HLA-A*11:01	yes	yes	no	0.996	WB	382.68				G	V	Y	Y	P	D	K	V	F	R
GTGVLTESNKK	548	558	19	14	11	HLA-A*11:01	yes	yes	no	0.562 (GTGVLTESNKK)	WB (GTGVLTESNKK)	404.41 (GTGVLTESNKK)				G	V	Y	Y	P	D	K	V	F	R
AVRDPQTLEIL	575	585	20	2	11	HLA-B*07:02	2 of 3	yes	no	0.948	WB	5662.60				G	V	Y	Y	P	D	K	V	F	R
RVYSTGSNVFQTR	634	646	21	6	13	HLA-A*11:01, HLA-B*07:02	yes, 1 of 3	yes	no	4.908 (RVYSTGSNVF, A*11:01), 0.545 (STGSNVFQTR, A*11:01), 2.025 (RVYSTGSNVF, B*07:02)	noB (RVYSTGSNVF, A*11:01), WB (STGSNVFQTR, A*11:01), noB (RVYSTGSNVF, B*07:02)	7119.52 (RVYSTGSNVF, A*11:01), 154.10 (STGSNVFQTR, A*11:01), 1250.83 (RVYSTGSNVF, B*07:02)				G	V	Y	Y	P	D	K	V	F	R
ASYQTQTNSPR	672	682	22	3	11	HLA-A*11:01	yes	yes	no	0.716	WB	346.30						Y	Y	P	D	K	V	F	R
GSFCTQLNR	757	765	23	32	9	HLA-A*11:01	yes	yes	no	0.417	SB	37.18						Y	Y	P	D	K	V	F	R
RSFIEDLLFNK	815	825	24	5	11	HLA-A*11:01	yes	yes	no	0.267	SB	34.01						Y	Y	P	D	K	V	F	R
VTLADAGFIK	826	835	25	4	10	HLA-A*11:01	yes	yes	no	0.285	SB	23.98			16.3	G	V	Y	Y	P	D	K	V	F	R
VTQNVLYENQK	911	921	26	2	11	HLA-A*11:01	2 of 3	yes	no	0.443	SB	106.75				G	V	Y	Y	P	D	K	V	F	R
NQFNSAIGK	925	933	27	2	9	HLA-A*11:01	2 of 3	yes	no	0.507	WB	132.77				G	V	Y	Y	P	D	K	V	F	R
SLSSTASALGK	937	947	28	4	11	HLA-A*11:01	yes	yes	no	0.876	WB	176.80				G	V	Y	Y	P	D	K	V	F	R
AQALNTLVK	956	964	29	23	9	HLA-A*11:01	yes	yes	no	0.366	SB	95.47				G	V	Y	Y	P	D	K	V	F	R
ALNTLVKQL	958	965	30	4	9	HLA-A*02:01	yes	yes	no	0.226	SB	563.85				G	V	Y	Y	P	D	K	V	F	R
SVLNDILSRLDK	975	986	31	44	12	HLA-A*11:01	yes	yes	no	0.077	SB	60.35				G	V	Y	Y	P	D	K	V	F	R
VLNDILSRL	976	984	32	6	9	HLA-A*02:01	yes	yes	yes	0.028	SB	22.77				G	V	Y	Y	P	D	K	V	F	R
RLITGRLQSL	995	1004	33	6	10	HLA-A*02:01, HLA-B*07:02	2 of 3, 1 of 3	yes	yes	0.517 (A*02:01), 1.393 (B*07:02)	WB (A*02:01), WB (B*07:02)	163.63 (A*02:01), 651.42 (B*07:02)				G	V	Y	Y	P	D	K	V	F	R
RAAEIRASANL	1014	1024	34	3	11	HLA-B*07:02	2 of 3	yes	yes (DRB1)	0.865	WB	449.67				G	V	Y	Y	P	D	K	V	F	R
ASANLAATK	1020	1028	35	3	9	HLA-A*11:01	yes	yes	yes (DRB1)	0.034	SB	11.48
VTYVPAQEK	1065	1073	36	4	9	HLA-A*11:01	yes	yes	yes (A*02:01)	0.015	SB	16.46
GTHWFVTQR	1099	1107	37	105	9	HLA-A*11:01	yes	yes	yes	0.089 (GTHWFVTQR)	SB (GTHWFVTQR)	34.63 (GTHWFVTQR)
QYIKWPWYI	1208	1216	38	2	9	HLA-A*24:02	2 of 3	yes	yes	0.019	SB	6.10
				0
[truncated: 412 more columns]

## Sheet: Spike_HLA-II_Consensus
Consensus sequence	Start position	End position	Core #	# peptides	Peptide length (amino acids)	HLA types	Peptide present in all replicates?	Listed in IEDB?	Listed in "immudex - Published COVID-19 T-cell Epitopes (Version 3. January 20, 2021)"	Predicted binding affinity by NetMHCIIpan - 4.0 (%Rank_EL)	Predicted binding affinity by NetMHCIIpan - 4.0 (BindLevel)	Predicted binding affinity by NetMHCIIpan - 4.0 (BA - Affinity (nM))			Sample #																			Core #			Sample #
TRGVYYPDKVFRSSVLH	32	49	1	21	17	HLA-DRB1*04:01	yes	yes	no	0.68 (GVYYPDKVFRSS)	SB (GVYYPDKVFRSS)	7.82 (GVYYPDKVFRSS)			19.1		T	R	G	V	Y	Y	P	D	K	V	F	R	S	S	V	L	H	1			19.1	T	L	K	S	F	T	V	E	K	G	I	Y
TLKSFTVEKGIYQTSN	302	317	2	3	16	HLA-DRB1*04:01	2 of 3	yes	no	1.67	WB	173.78				F	T	R	G	V	Y	Y	P	D	K	V	F	R	S	S	V	L							L	K	S	F	T	V	E	K	G	I	Y
ILPDPSKPSKR	805	815	3	2	11	HLA-DRB1*04:01	2 of 3	yes	no	95.00	noB	18428.30				F	T	R	G	V	Y	Y	P	D	K	V	F	R	S	S	V	L					19.3	T	L	K	S	F	T	V	E	K	G	I	Y
GTHWFVTQR	1099	1107	4	2	9	HLA-DRB1*15:01	1 of 3	yes	no	95.00	noB	29830.78				F	T	R	G	V	Y	Y	P	D	K	V	F	R	S	S	V	L	H
																F	T	R	G	V	Y	Y	P	D	K	V	F	R	S	S	V	L	H
																F	T	R	G	V	Y	Y	P	D	K	V	F	R	S	S	V	L	H
																F	T	R	G	V	Y	Y	P	D	K	V	F	R	S	S	V	L	H
																		R	G	V	Y	Y	P	D	K	V	F	R
															19.2	F	T	R	G	V	Y	Y	P	D	K	V	F	R	S	S	V	L
																F	T	R	G	V	Y	Y	P	D	K	V	F	R	S	S	V	L	H
																F	T	R	G	V	Y	Y	P	D	K	V	F	R	S	S	V	L	H
																F	T	R	G	V	Y	Y	P	D	K	V	F	R	S	S	V	L	H
															19.3		T	R	G	V	Y	Y	P	D	K	V	F	R	S	S	V	L	H
																F	T	R	G	V	Y	Y	P	D	K	V	F	R	S	S	V	L
																F	T	R	G	V	Y	Y	P	D	K	V	F	R	S	S	V	L
																F	T	R	G	V	Y	Y	P	D	K	V	F	R	S	S	V	L	H
																F	T	R	G	V	Y	Y	P	D	K	V	F	R	S	S	V	L	H
																F	T	R	G	V	Y	Y	P	D	K	V	F	R	S	S	V	L	H
																F	T	R	G	V	Y	Y	P	D	K	V	F	R	S	S	V	L	H
																F	T	R	G	V	Y	Y	P	D	K	V	F	R	S	S	V	L	H
																		R	G	V	Y	Y	P	D	K	V	F	R
[truncated: 28 more columns]

## Sheet: Nucleo_HLA-I_Consensus
Consensus sequence	Start position	End position	Core #	# peptides	Peptide length (amino acids)	HLA types	Peptide present in all replicates?	Listed in IEDB?	Listed in "immudex - Published COVID-19 T-cell Epitopes (Version 3. January 20, 2021)"	Predicted binding affinity by NetMHCpan - 4.1 (%Rank_EL)	Predicted binding affinity by NetMHCpan - 4.1 (BindLevel)	Predicted binding affinity by NetMHCpan - 4.1 (BA - Affinity (nM))			Sample #																														Core #			Sample #
MSDNGPQNQRNAPRITFGGPSDSTGSNQN	1	29	1	92	29	HLA-A*02:01, HLA-A*24:02, HLA-A*11:01, HLA-B*07:02, HLA-C*07:02	yes	in parts	QRNAPRITF (B*27:05, C*07:02)	78.333 (A*02:01), 80.00 (A*24:02), 53.750 (A*11:01), 1.270 (B*07:02), 60.000 (C*07:02)	noB (A*02:01), noB (A*24:02), noB (A*11:01), WB (B*07:02), noB (C*07:02)	46173.73 (A*02:01), 46760.44 (A*24:02), 43469.45 (A*11:01), 2464.94 (B*07:02), 44295.57 (C*07:02)			20.1		S	D	N	G	P	Q	N	Q	R	N	A	P	R	I	T	F	G	G	P	S	D								1			20.2
APRITFGGPSDSTGSN	12	27	2	6	16	HLA-A*02:01, HLA-B*07:02, HLA-C*07:02	2 of 3, yes, 1 of 3	in parts	QRNAPRITF (B*27:05, C*07:02)	95.00 (A*02:01), 49.000 (B*07:02), 100.000 (C*07:02)	noB (A*02:01), noB (B*07:02), noB (C*07:02)	41724.75 (A*02:01), 27122.38 (B*07:02), 46128.30 (C*07:02)					S	D	N	G	P	Q	N	Q	R	N	A	P	R	I	T																	20.3
FPRGQGVPINTN	66	77	3	35	12	HLA-B*07:02	yes	in parts	yes	0.021 (B*07:02)	SB (B*07:02)	4.21 (B*07:02)					S	D	N	G	P	Q	N	Q	R	N	A	P	R	I	T																	23.1	A
SSPDDQIGYYRRAT	78	91	4	34	14	HLA-A*02:01, HLA-A*24:02, HLA-A*11:01, HLA-B*07:02, HLA-C*07:02	yes	yes	IGYYRRATRRIRGGD (DR)	87.50 (A*02:01), 60.00 (A*24:02), 26.200 (A*11:01), 68.000 (B*07:02), 70.000 (C*07:02)	noB (A*02:01), noB (A*24:02), noB (A*11:01), noB (B*07:02), noB (C*07:02)	46263.23 (A*02:01), 46438.28 (A*24:02), 36534.23 (A*11:01), 45797.59 (B*07:02), 45999.20 (C*07:02)				M	S	D	N	G	P	Q	N	Q	R	N	A	P	R	I	T	F	G	G	P	S	D											23.2	A
RWYFYYLGTGP	107	117	5	4	11	HLA-A*11:01, HLA-B*07:02, HLA-C*07:02	2 of 3, 1 of 3, 1 of 3	yes	RWYFYYLGTGPEAGL (DR)	60.000 (A*11:01), 68.000 (B*07:02), 75.000 (C*07:02)	noB (A*11:01), noB (B*07:02), noB (C*07:02)	35084.21 (A*11:01), 38471.36 (B*07:02), 39285.72 (C*07:02)				M	S	D	N	G	P	Q	N	Q	R	N	A	P	R	I	T	F	G	G	P	S	D											23.3	A
KDGIIWVATEGALNTPKDHIGTRNP	127	151	6	39	25	HLA-A*11:01	yes	in parts (consensus yes)	yes	0.199 (A*11:01)	SB (A*11:01)	23.09 (A*11:01)				M	S	D	N	G	P	Q	N	Q	R	N	A	P	R	I	T																	24.2
SSRNSTPGSSRGTSPARMAGNGGDAALALLLL	193	223	7	25	32	HLA-A*02:01, HLA-A*24:02, HLA-A*11:01, HLA-B*07:02, HLA-C*07:02	2 of 3, 2 of 3, yes, yes, yes	in parts	no	62.50 (A*02:01), 70.000 (A*24:02), 41.500 (A*11:01), 1.498 (B*07:02), 75.000 (C*07:02)	noB (A*02:01), noB (A*24:02), noB (A*11:01), WB (B*07:02), noB (C*07:02)	37588.78 (A*02:01), 45008,18 (A*24:02), 33160.11 (A*11:01), 560.36 (B*07:02), 41778.98 (C*07:02)				M	S	D	N	G	P	Q	N	Q	R	N	A	P	R	I	T
LDRLNQLESKMSGKGQQ	224	240	8	54	17	HLA-A*02:01, HLA-A*24:02, HLA-A*11:01, HLA-B*07:02, HLA-C*07:02	yes	in parts	LLLLDRLNQLESKMS (DRB1*01:01)	71.250 (A*02:01), 80.000 (A*24:02), 51.250 (A*11:01), 83.333 (B*07:02), 85.000 (C*07:02)	noB (A*02:01), noB (A*24:02), noB (A*11:01), noB (B*07:02), noB (C*07:02)	41671.07 (A*02:01), 45195.05 (A*24:02), 36773.36 (A*11:01), 43262.52 (B*07:02), 43678.29 (C*07:02)			20.2	M	S	D	N	G	P	Q	N	Q	R	N	A	P	R	I	T	F	G	G	P	S	D
RTATKAYNVTQAFGRRGPEQTQGN	262	285	9	3	24	HLA-A*02:01	2 of 3	in parts (consensus yes)	no	27.419 (A*02:01)	noB (A*02:01)	30920.50 (A*02:01)				M	S	D	N	G	P	Q	N	Q	R	N	A	P	R	I	T
RRGPEQTQGNFGDQELIRQGTDYKHWPQIAQFAPSASAF	276	293	10	5	39	HLA-A*02:01, HLA-B*07:02, HLA-C*07:02	2 of 3, 1 of 3, 1 of 3	in parts	DYKHWPQIAQF (A*24:02), AQFAPSASAF (B*15:01)	56.818 (A*02:01), 58.333 (B*07:02), 30.500 (C*07:02)	noB (A*02:01), noB (B*07:02), noB (C*07:02)	42904.52 (A*02:01), 43910.48 (B*07:02), 39118.59 (C*07:02)				M	S	D	N	G	P	Q	N	Q	R	N	A	P
ASAFFGMSR	311	319	11	11	9	HLA-A*11:01	yes	yes	yes	0.100 (A*11:01)	SB (A*11:01)	14.81 (A*11:01)					S	D	N	G	P	Q	N	Q	R	N	A	P	R	I	T	F	G	G	P	S	D	S	T	G	S	N
FGMSRIGMEVTPSGTW	315	330	12	2	16	HLA-C*07:01	1 of 3	yes	GMSRIGMEV (A*02:01), MEVTPSGTWL (B*40:01, B*44:03)	40.500 (C*07:02)	noB (C*07:02)	30235.34 (C*07:02)					S	D	N	G	P	Q	N	Q	R	N	A	P	R	I	T
IKLDDKDPNFKDQ	337	349	13	15	13	HLA-A*02:01, HLA-A*24:02, HLA-A*11:01, HLA-C*07:02	yes, 2 of 3, 2 of 3, 2 of 3	yes	GTWLTYTGAIKLDDK (DR)	16.365 (A*02:01), 11.946 (A*24:02), 58.333 (A*11:01), 13.643 (C*07:02)	noB (A*02:01), noB (A*24:02), noB (A*11:01), noB (C*07:02)	35700.33 (A*02:01), 40402.21 (A*24:02), 45239.59 (A*11:01), 38823.43 (C*07:02)	KLDDKDPNF is SB		20.3		S	D	N	G	P	Q	N	Q	R	N	A	P	R	I	T
TQALPQRQK	379	387	14	8	9	HLA-A*11:01	yes	no	no	0.333(A*11:01)	SB (A*11:01)	381.28 (A*11:01)					S	D	N	G	P	Q	N	Q	R	N	A	P	R	I	T
AADLDDFSKQ	397	406	15	10	10	HLA-A*02:01, HLA-A*11:01, HLA-C*07:02	yes, 1 of 3, 2 of 3	yes	AADLDDFSKQLQQSM (DR)	0.476 (A*02:01, ADLDDFSKQL), 23.467 (A*11:01, ADLDDFSKQ), 75.000 (C*07:02, ADLDDFSKQ)	SB (A*02:01, ADLDDFSKQL), noB (A*11:01, ADLDDFSKQ), noB (C*07:02, ADLDDFSKQ)	1139.18 (A*02:01, ADLDDFSKQL), 39973.02(A*11:01, ADLDDFSKQ), 46849.58 (C*07:02, ADLDDFSKQ)				M	S	D	N	G	P	Q	N	Q	R	N	A	P	R	I	T
																M	S	D	N	G	P	Q	N	Q	R	N	A	P	R	I	T
															21.2		S	D	N	G	P	Q	N	Q	R	N	A	P	R	I	T
																M	S	D	N	G	P	Q	N	Q	R	N	A	P	R	I	T	F	G	G	P	S	D
																M	S	D	N	G	P	Q	N	Q	R	N	A	P	R	I	T
																M	S	D	N	G	P	Q	N	Q	R	N	A	P	R	I	T
															21.2	M	S	D	N	G	P	Q	N	Q	R	N	A	P	R	I	T
																	S	D	N	G	P	Q	N	Q	R	N	A	P	R	I	T
															21.3	M	S	D	N	G	P	Q	N	Q	R	N	A	P	R	I	T
															22.1		S	D	N	G	P	Q	N	Q	R	N	A	P	R	I	T
																M	S	D	N	G	P	Q	N	Q	R	N	A	P	R	I	T	F	G	G	P	S	D
																M	S	D	N	G	P	Q	N	Q	R	N	A	P	R	I	T
																M	S	D	N	G	P	Q	N	Q	R	N	A	P	R	I	T
																M	S	D	N	G	P	Q	N	Q	R
															22.2		S	D	N	G	P	Q	N	Q	R	N	A	P	R	I	T
																M	S	D	N	G	P	Q	N	Q	R	N	A	P	R	I	T	F	G	G	P	S	D
																M	S	D	N	G	P	Q	N	Q	R	N	A	P	R	I	T
																M	S	D	N	G	P	Q	N	Q	R	N	A	P	R	I	T
																M	S	D	N	G	P	Q	N	Q	R	N	A	P	R	I	T
																M	S	D	N	G	P	Q	N	Q	R
															22.3		S	D	N	G	P	Q	N	Q	R	N	A	P	R	I	T
																M	S	D	N	G	P	Q	N	Q	R	N	A	P	R	I	T	F	G	G	P	S	D	S	T	G	S	N	Q	N
																M	S	D	N	G	P	Q	N	Q	R	N	A	P	R	I	T	F	G	G	P	S	D
																M	S	D	N	G	P	Q	N	Q	R	N	A	P	R	I	T
																M	S	D	N	G	P	Q	N	Q	R	N	A	P	R	I	T
																M	S	D	N	G	P	Q	N	Q	R	N	A	P	R	I	T
																M	S	D	N	G	P	Q	N	Q	R
															23.1		S	D	N	G	P	Q	N	Q	R	N	A	P	R	I	T
																	S	D	N	G	P	Q	N	Q	R	N	A	P	R	I	T
																M	S	D	N	G	P	Q	N	Q	R	N	A	P	R	I	T
																M	S	D	N	G	P	Q	N	Q	R	N	A	P	R	I	T
																M	S	D	N	G	P	Q	N	Q	R	N	A	P	R	I	T
																M	S	D	N	G	P	Q	N	Q	R	N	A	P	R	I	T
																				G	P	Q	N	Q	R	N	A	P
															23.2		S	D	N	G	P	Q	N	Q	R	N	A	P	R	I	T
																	S	D	N	G	P	Q	N	Q	R	N	A	P	R	I	T
																	S	D	N	G	P	Q	N	Q	R	N	A	P	R
																M	S	D	N	G	P	Q	N	Q	R	N	A	P	R	I	T	F	G	G	P	S	D
																M	S	D	N	G	P	Q	N	Q	R	N	A	P	R	I	T
																M	S	D	N	G	P	Q	N	Q	R	N	A	P	R	I	T
																M	S	D	N	G	P	Q	N	Q	R	N	A	P	R	I	T
																M	S	D	N	G	P	Q	N	Q	R	N	A	P	R	I	T
															23.3		S	D	N	G	P	Q	N	Q	R	N	A	P	R	I	T
																M	S	D	N	G	P	Q	N	Q	R	N	A	P	R	I	T	F	G	G	P	S	D
																M	S	D	N	G	P	Q	N	Q	R	N	A	P	R	I	T
																				G	P	Q	N	Q	R	N	A	P
																				G	P	Q	N	Q	R	N	A	P
															24.1			D	N	G	P	Q	N	Q	R	N	A	P	R	I	T
																		D	N	G	P	Q	N	Q	R	N	A	P	R	I	T
																	S	D	N	G	P	Q	N	Q	R	N	A	P	R	I	T	F	G	G	P	S	D	S	T	G	S	N
																	S	D	N	G	P	Q	N	Q	R	N	A	P	R	I	T
																	S	D	N	G	P	Q	N	Q	R	N	A	P	R	I	T
																M	S	D	N	G	P	Q	N	Q	R	N	A	P	R	I	T	F	G	G	P	S	D	S	T	G	S	N	Q	N
																M	S	D	N	G	P	Q	N	Q	R	N	A	P	R	I	T	F	G	G	P	S	D	S	T	G	S	N
																M	S	D	N	G	P	Q	N	Q	R	N	A	P	R	I	T	F	G	G	P	S	D
																M	S	D	N	G	P	Q	N	Q	R	N	A	P	R	I	T
																M	S	D	N	G	P	Q	N	Q	R	N	A	P	R	I	T
															24.2		S	D	N	G	P	Q	N	Q	R	N	A	P	R	I	T
																	S	D	N	G	P	Q	N	Q	R	N	A	P	R	I	T
																	S	D	N	G	P	Q	N	Q	R	N	A	P	R	I	T
																M	S	D	N	G	P	Q	N	Q	R	N	A	P	R	I	T
																M	S	D	N	G	P	Q	N	Q	R	N	A	P	R	I	T
																M	S	D	N	G	P	Q	N	Q	R	N	A	P	R	I	T
																M	S	D	N	G	P	Q	N	Q	R	N	A	P	R	I	T
																		D	N	G	P	Q	N	Q	R	N	A	P	R	I	T
																		D	N	G	P	Q	N	Q	R	N	A	P	R	I	T
															24.3		S	D	N	G	P	Q	N	Q	R	N	A	P	R	I	T
																	S	D	N	G	P	Q	N	Q	R	N	A	P	R	I	T
																	S	D	N	G	P	Q	N	Q	R	N	A	P	R	I	T
																M	S	D	N	G	P	Q	N	Q	R	N	A	P	R	I	T	F	G	G	P	S	D	S	T	G	S	N	Q	N
																M	S	D	N	G	P	Q	N	Q	R	N	A	P	R	I	T	F	G	G	P	S	D	S	T	G	S	N
																M	S	D	N	G	P	Q	N	Q	R	N	A	P	R	I	T	F	G	G	P	S	D
																M	S	D	N	G	P	Q	N	Q	R	N	A	P	R	I	T
																M	S	D	N	G	P	Q	N	Q	R	N	A	P	R	I	T
																M	S	D	N	G	P	Q	N	Q	R	N	A	P	R	I	T
																M	S	D	N	G	P	Q	N	Q	R	N	A	P
																		D	N	G	P	Q	N	Q	R	N	A	P	R	I	T
																		D	N	G	P	Q	N	Q	R	N	A	P	R	I	T
[truncated: 158 more columns]

## Sheet: Nucleo_HLA-II_Consensus
Consensus sequence	Start position	End position	Core #	# peptides	Peptide length (amino acids)	HLA types	Peptide present in all replicates?	Listed in IEDB?	Listed in "immudex - Published COVID-19 T-cell Epitopes (Version 3. January 20, 2021)"	Predicted binding affinity by NetMHCIIpan - 4.0 (%Rank_EL)	Predicted binding affinity by NetMHCIIpan - 4.0 (BindLevel)	Predicted binding affinity by NetMHCIIpan - 4.0 (BA - Affinity (nM))		Sample #																														Core #			Sample #
MSDNGPQNQRNAPRITFGGPSDSTGSNQN	1	29	1	106	29	HLA-DRB1*07:01, HLA-DRB1*04:01	yes	in parts (consensus yes)	no	95.00 (DRB1*07:01), 95.00 (DRB1*04:01)	noB (DRB1*07:01), noB (DRB1*04:01)	38512.17 (DRB1*07:01), 32007.04 (DRB1*04:01)		25.1		S	D	N	G	P	Q	N	Q	R	N	A	P	R	I	T	F	G	G	P	S	D								1			25.1	R	I
RITFGGPSDSTGSN	14	26	2	6	14	HLA-DRB1*07:01, HLA-DRB1*04:01	yes	yes	no	81.56 (DRB1*07:01), 57.89 (DRB1*04:01)	noB (DRB1*07:01), noB (DRB1*04:01)	18618.90 (DRB1*07:01), 13708.86 (DRB1*04:01)				S	D	N	G	P	Q	N	Q	R	N	A	P	R	I	T																	25.2	R	I
RRPQGLPNNTASWFTALTQHGKEDLKFPRGQGVPINTN	40	77	3	429	38	HLA-DRB1*04:01	yes	in parts (consensus yes)	ASWFTALTQHGKEDL (DR)	0.57 (DRB1*04:01)	SB (DRB1*04:01)	8.63 (DRB1*04:01)				S	D	N	G	P	Q	N	Q	R	N	A	P	R	I	T																	25.3	R	I
RGQGVPINTNSSPDDQIGYYRRAT	68	91	4	41	24	HLA-DRB1*07:01, HLA-DRB1*04:01	yes	in parts (consensus yes)	IGYYRRATRRIRGGD (DR)	- (DRB1*07:01), - (DRB1*04:01)	noB (DRB1*07:01), noB (DRB1*04:01)	- (DRB1*07:01), - (DRB1*04:01)			M	S	D	N	G	P	Q	N	Q	R	N	A	P	R	I	T	F	G	G	P	S	D	S	T	G	S	N						26.1	R	I
YYLGTGPEAGLPYGANKDGIIWVATEGALNTPKDH	111	145	5	33	35	HLA-DRB1*04:01	yes	in parts (consensus yes)	RWYFYYLGTGPEAGL (DR), KDGIIWVATEGALNT (DR)	95.00 (DRB1*04:01)	noB (DRB1*04:01)	35151.84 (DRB1*04:01)			M	S	D	N	G	P	Q	N	Q	R	N	A	P	R	I	T	F	G	G	P	S	D											26.2	R	I
AGLPYGANKDGIIWVATEGALNTPKDHIGTRNPANNAA	119	156	6	350	38	HLA-DRB1*07:01	yes	in parts (consensus yes)	KDGIIWVATEGALNT (DR)	1.77 (DRB1*07:01, GIIWVATEGALNTPK)	WB (DRB1*07:01, GIIWVATEGALNTPK)	130.60 (DRB1*07:01, GIIWVATEGALNTPK)			M	S	D	N	G	P	Q	N	Q	R	N	A	P	R	I	T																	26.3	R	I
SSRNSTPGSSRGTSPARMAGNGGDAALALLLL	193	224	7	18	32	HLA-DRB1*07:01, HLA-DRB1*04:01	1 of 3, yes	in parts	no	63.03 (DRB1*07:01), 66.22 (DRB1*04:01)	noB (DRB1*07:01), noB (DRB1*04:01)	3635.11 (DRB1*07:01), 3792.73 (DRB1*04:01)			M	S	D	N	G	P	Q	N	Q	R	N	A	P	R	I	T
RTATKAYNVTQAFGRRGPEQTQGNFGDQE	262	290	8	131	29	HLA-DRB1*07:01	yes	in parts (consensus yes)	no	1.39 (DRB1*07:01)	WB (DRB1*07:01)	28.93 (DRB1*07:01)		25.2		S	D	N	G	P	Q	N	Q	R	N	A	P	R	I	T
RRGPEQTQGNFGDQELIR	276	293	9	7	18	HLA-DRB1*07:01, HLA-DRB1*04:01	2 of 3, yes	in parts (consensus yes)	no	- (DRB1*07:01), - (DRB1*04:01)	noB (DRB1*07:01), noB (DRB1*04:01)	- (DRB1*07:01), - (DRB1*04:01)				S	D	N	G	P	Q	N	Q	R	N	A	P	R	I	T
FGDQELIRQGTDYKHWPQ	286	303	10	4	18	HLA-DRB1*04:01	yes	yes	no	18.80 (DRB1*04:01)	noB (DRB1*04:01)	6631.64 (DRB1*04:01)			M	S	D	N	G	P	Q	N	Q	R	N	A	P	R	I	T	F	G	G	P	S	D	S	T	G	S	N	Q	N
IAQFAPSASAFFGMS	304	318	11	12	15	HLA-DRB1*07:01	yes	yes	ASAFFGMSRIGMEVT (DR)	0.78 (DRB1*07:01)	SB (DRB1*07:01)	4.89 (DRB1*07:01)			M	S	D	N	G	P	Q	N	Q	R	N	A	P	R	I	T	F	G	G	P	S	D	S	T	G	S	N
FFGMSRIGMEVTPSGTWLTY	314	333	12	92	20	HLA-DRB1*04:01	yes	yes	ASAFFGMSRIGMEVT (DR)	1.80 (DRB1*04:01, MSRIGMEVTPSGT)	WB (DRB1*04:01, MSRIGMEVTPSGT)	1440.68 (DRB1*04:01, MSRIGMEVTPSGT)			M	S	D	N	G	P	Q	N	Q	R	N	A	P	R	I	T	F	G	G	P	S	D
AADLDDFSKQ	397	406	13	4	10	HLA-DRB1*07:01	2 of 3	yes	AADLDDFSKQLQQSM (DR)	95.00 (DRB1*07:01)	noB (DRB1*07:01)	37157.32 (DRB1*07:01)			M	S	D	N	G	P	Q	N	Q	R	N	A	P	R	I	T
															M	S	D	N	G	P	Q	N	Q	R	N	A	P	R	I	T
															M	S	D	N	G	P	Q	N	Q	R	N	A	P	R
														25.3		S	D	N	G	P	Q	N	Q	R	N	A	P	R	I	T	F	G	G	P	S	D
																S	D	N	G	P	Q	N	Q	R	N	A	P	R	I	T
																S	D	N	G	P	Q	N	Q	R	N	A	P	R	I	T
															M	S	D	N	G	P	Q	N	Q	R	N	A	P	R	I	T	F	G	G	P	S	D	S	T	G	S	N
															M	S	D	N	G	P	Q	N	Q	R	N	A	P	R	I	T
															M	S	D	N	G	P	Q	N	Q	R	N	A	P	R	I	T
														26.1			D	N	G	P	Q	N	Q	R	N	A	P	R	I	T	F	G	G	P	S	D
																	D	N	G	P	Q	N	Q	R	N	A	P	R	I	T	F	G
																	D	N	G	P	Q	N	Q	R	N	A	P	R	I	T
																	D	N	G	P	Q	N	Q	R	N	A	P	R	I	T
																	D	N	G	P	Q	N	Q	R	N	A	P	R	I	T
																	D	N	G	P	Q	N	Q	R	N	A	P	R	I	T
																	D	N	G	P	Q	N	Q	R	N	A	P	R
																		N	G	P	Q	N	Q	R	N	A	P	R	I	T
															M	S	D	N	G	P	Q	N	Q	R	N	A	P	R	I	T	F	G	G	P	S	D	S	T	G	S	N	Q	N
															M	S	D	N	G	P	Q	N	Q	R	N	A	P	R	I	T	F	G	G	P	S	D	S	T	G	S	N
															M	S	D	N	G	P	Q	N	Q	R	N	A	P	R	I	T	F	G	G	P	S	D
															M	S	D	N	G	P	Q	N	Q	R	N	A	P	R	I	T	F	G	G	P	S	D
															M	S	D	N	G	P	Q	N	Q	R	N	A	P	R	I	T	F	G	G	P	S	D
															M	S	D	N	G	P	Q	N	Q	R	N	A	P	R	I	T	F	G
															M	S	D	N	G	P	Q	N	Q	R	N	A	P	R	I	T
															M	S	D	N	G	P	Q	N	Q	R	N	A	P	R	I	T
															M	S	D	N	G	P	Q	N	Q	R	N	A	P	R	I	T
															M	S	D	N	G	P	Q	N	Q	R	N	A	P	R	I	T
															M	S	D	N	G	P	Q	N	Q	R	N	A	P	R	I	T
															M	S	D	N	G	P	Q	N	Q	R	N	A	P	R
																S	D	N	G	P	Q	N	Q	R	N	A	P	R	I	T	F	G	G	P	S	D
																S	D	N	G	P	Q	N	Q	R	N	A	P	R	I	T	F	G
																S	D	N	G	P	Q	N	Q	R	N	A	P	R	I	T
																S	D	N	G	P	Q	N	Q	R	N	A	P	R	I	T
																S	D	N	G	P	Q	N	Q	R	N	A	P	R	I	T
														26.2					G	P	Q	N	Q	R	N	A	P	R	I	T
																			G	P	Q	N	Q	R	N	A	P	R	I	T
																	D	N	G	P	Q	N	Q	R	N	A	P	R	I	T	F	G	G	P	S	D
																	D	N	G	P	Q	N	Q	R	N	A	P	R	I	T	F	G
																	D	N	G	P	Q	N	Q	R	N	A	P	R	I	T
																	D	N	G	P	Q	N	Q	R	N	A	P	R	I	T
																	D	N	G	P	Q	N	Q	R	N	A	P	R	I	T
																	D	N	G	P	Q	N	Q	R	N	A	P	R
																		N	G	P	Q	N	Q	R	N	A	P	R	I	T
																		N	G	P	Q	N	Q	R	N	A	P	R	I	T
															M	S	D	N	G	P	Q	N	Q	R	N	A	P	R	I	T	F	G	G	P	S	D	S	T	G	S	N	Q	N
															M	S	D	N	G	P	Q	N	Q	R	N	A	P	R	I	T	F	G	G	P	S	D	S	T	G	S	N
															M	S	D	N	G	P	Q	N	Q	R	N	A	P	R	I	T	F	G	G	P	S	D	S	T	G	S	N
															M	S	D	N	G	P	Q	N	Q	R	N	A	P	R	I	T	F	G	G	P	S	D
															M	S	D	N	G	P	Q	N	Q	R	N	A	P	R	I	T	F	G	G	P	S	D
															M	S	D	N	G	P	Q	N	Q	R	N	A	P	R	I	T	F	G	G	P	S	D
															M	S	D	N	G	P	Q	N	Q	R	N	A	P	R	I	T	F	G	G	P	S	D
															M	S	D	N	G	P	Q	N	Q	R	N	A	P	R	I	T	F	G
															M	S	D	N	G	P	Q	N	Q	R	N	A	P	R	I	T
															M	S	D	N	G	P	Q	N	Q	R	N	A	P	R	I	T
															M	S	D	N	G	P	Q	N	Q	R	N	A	P	R	I	T
															M	S	D	N	G	P	Q	N	Q	R	N	A	P	R	I	T
															M	S	D	N	G	P	Q	N	Q	R	N	A	P	R
																S	D	N	G	P	Q	N	Q	R	N	A	P	R	I	T	F	G	G	P	S	D	S	T	G	S	N
																S	D	N	G	P	Q	N	Q	R	N	A	P	R	I	T	F	G	G	P	S	D
																S	D	N	G	P	Q	N	Q	R	N	A	P	R	I	T	F	G	G	P	S	D
																S	D	N	G	P	Q	N	Q	R	N	A	P	R	I	T	F	G
																S	D	N	G	P	Q	N	Q	R	N	A	P	R	I	T
																S	D	N	G	P	Q	N	Q	R	N	A	P	R	I	T
																S	D	N	G	P	Q	N	Q	R	N	A	P	R
														26.3					G	P	Q	N	Q	R	N	A	P	R	I	T
																			G	P	Q	N	Q	R	N	A	P	R	I	T
																	D	N	G	P	Q	N	Q	R	N	A	P	R	I	T	F	G	G	P	S	D
																	D	N	G	P	Q	N	Q	R	N	A	P	R	I	T	F	G	G	P	S	D
																	D	N	G	P	Q	N	Q	R	N	A	P	R	I	T	F	G
																	D	N	G	P	Q	N	Q	R	N	A	P	R	I	T
																	D	N	G	P	Q	N	Q	R	N	A	P	R	I	T
																	D	N	G	P	Q	N	Q	R	N	A	P	R	I	T
																	D	N	G	P	Q	N	Q	R	N	A	P	R	I	T
																	D	N	G	P	Q	N	Q	R	N	A	P	R
															M	S	D	N	G	P	Q	N	Q	R	N	A	P	R	I	T	F	G	G	P	S	D	S	T	G	S	N	Q	N
															M	S	D	N	G	P	Q	N	Q	R	N	A	P	R	I	T	F	G	G	P	S	D	S	T	G	S	N
															M	S	D	N	G	P	Q	N	Q	R	N	A	P	R	I	T	F	G	G	P	S	D
															M	S	D	N	G	P	Q	N	Q	R	N	A	P	R	I	T	F	G	G	P	S	D
															M	S	D	N	G	P	Q	N	Q	R	N	A	P	R	I	T	F	G	G	P	S	D
															M	S	D	N	G	P	Q	N	Q	R	N	A	P	R	I	T	F	G	G	P	S	D
															M	S	D	N	G	P	Q	N	Q	R	N	A	P	R	I	T	F	G	G	P	S	D
															M	S	D	N	G	P	Q	N	Q	R	N	A	P	R	I	T	F	G
															M	S	D	N	G	P	Q	N	Q	R	N	A	P	R	I	T	F	G
															M	S	D	N	G	P	Q	N	Q	R	N	A	P	R	I	T
															M	S	D	N	G	P	Q	N	Q	R	N	A	P	R	I	T
															M	S	D	N	G	P	Q	N	Q	R	N	A	P	R	I	T
															M	S	D	N	G	P	Q	N	Q	R	N	A	P	R	I	T
															M	S	D	N	G	P	Q	N	Q	R	N	A	P	R	I	T
															M	S	D	N	G	P	Q	N	Q	R	N	A	P	R	I	T
																S	D	N	G	P	Q	N	Q	R	N	A	P	R	I	T	F	G	G	P	S	D
																S	D	N	G	P	Q	N	Q	R	N	A	P	R	I	T	F	G
																S	D	N	G	P	Q	N	Q	R	N	A	P	R	I	T
																S	D	N	G	P	Q	N	Q	R	N	A	P	R	I	T
																S	D	N	G	P	Q	N	Q	R	N	A	P	R	I	T
[truncated: 234 more columns]

## Sheet: MBP_Consensus_HLA-I
Consensus sequence	Start position	End position	Core #	# peptides	Peptide length (amino acids)	HLA types	Peptide present in all replicates?	Listed in IEDB?	Predicted binding affinity by NetMHCpan - 4.1 (%Rank_EL)	Predicted binding affinity by NetMHCpan - 4.1 (BindLevel)	Predicted binding affinity by NetMHCpan - 4.1 (BA - Affinity (nM))		Sample #												Core #			Sample #											Core #
MGNHAGKRELN	1	11	1	2	11	HLA-B*07:02	2 of 3	in parts for HLA-II	64286	noB	37335.03		11.1	M	G	N	H	A	G	K	R	E	L	N	1			11.2	L	P	R	H	R	D	T	G	I	L	2
LPRHRDTGIL	163	172	2	3	10	HLA-B*07:02	2 of 3	yes	0.186 (B*07:02)	SB (B*07:02)	11.95 (B*07:02)		11.2	M	G	N	H	A	G	K	R	E	L	N					L	P	R	H	R	D	T	G	I
																												11.3	L	P	R	H	R	D	T	G	I	L

## Sheet: MBP_Consensus_HLA-II
Consensus sequence	Start position	End position	Core #	# peptides	Peptide length (amino acids)	HLA types	Peptide present in all replicates?	Listed in IEDB?	Predicted binding affinity by NetMHCIIpan - 4.0 (%Rank_EL)	Predicted binding affinity by NetMHCIIpan - 4.0 (BindLevel)	Predicted binding affinity by NetMHCIIpan - 4.0 (BA - Affinity (nM))			Sample #												Core #			Sample #
MGNHAGKRELN	1	11	1	11	11	HLA-DRB1*15:01, HLA-DRB1*03:01	yes	no	95.00 (DRB1*15:01), 95.00 (DRB1*03:01)	noB (DRB1*15:01), noB (DRB1*03:01)	34517.53 (DRB1*15:01), 38732.81 (DRB1*03:01)			12.1	M	G	N	H	A	G	K	R	E	L	N	1			13.1				D	T	A	V	T	D	S	K	R	T	A	D	P	K	N
SSQDTAVTDSKRTADPKNAWQ	58	78	2	34	21	HLA-DRB1*03:01	yes	no	4.79 (DRB1*03:01, QDTAVTDSKRTAD)	WB (DRB1*03:01, QDTAVTDSKRTAD)	5842.52 (DRB1*03:01, QDTAVTDSKRTAD)			12.2	M	G	N	H	A	G	K	R	E	L	N								D	T	A	V	T	D	S	K	R	T	A	D	P	K	N
TFKDRPSESDELQTIQEDSAATSESLDVM	106	134	3	133	29	HLA-DRB1*15:01, HLA-DRB1*03:01	yes	no	95.00 (DRB1*15:01), 4.93 (DRB1*03:01, TFKDRPSESDELQTIQEDSAATSESLDVM)	noB (DRB1*15:01), WB (DRB1*03:01, TFKDRPSESDELQTIQEDSAATSESLDVM)	43077.56 (DRB1*15:01), 396.97 (DRB1*03:01, TFKDRPSESDELQTIQEDSAATSESLDVM)				M	G	N	H	A	G	K	R	E	L	N								D	T	A	V	T	D	S	K	R	T	A	D	P	K
ESDELQTIQEDSAATSESLDVMASQKRPSQRHGSKY	113	148	4	153	36	HLA-DRB1*03:01	yes	in parts	5.72 (DRB1*03:01, ESDELQTIQEDSAATSESLDVMASQKRPSQRH)	noB (DRB1*03:01, ESDELQTIQEDSAATSESLDVMASQKRPSQRH)	414.58 (DRB1*03:01, ESDELQTIQEDSAATSESLDVMASQKRPSQRH)				M	G	N	H	A	G	K	R	E	L	N						S	Q	D	T	A	V	T	D	S	K	R	T	A	D	P	K	N
TIQEDSAATSESLDVMASQKRPSQRHGSKYL	119	149	5	22	31	HLA-DRB1*15:01, HLA-DRB1*03:01	yes, 2 of 3	in parts	3.41 (DRB1*15:01, SESLDVMASQKRPSQ), 13.93 (DRB1*03:01, TIQEDSAATSESLDVMASQKRPSQRHGSKYL)	WB (DRB1*15:01, SESLDVMASQKRPSQ), noB (DRB1*03:01, TIQEDSAATSESLDVMASQKRPSQRHGSKYL)	1217.77 (DRB1*15:01, SESLDVMASQKRPSQ), 1551.65 (DRB1*03:01, TIQEDSAATSESLDVMASQKRPSQRHGSKYL)					G	N	H	A	G	K	R	E	L	N						S	Q	D	T	A	V	T	D	S	K	R	T	A	D	P	K
RTQDENPVVHFFKNIVTPRTPPPSQGKG	213	240	6	439	28	HLA-DRB1*15:01	yes	yes	0.03 (DRB1*15:01)	SB (DRB1*15:01)	66.57 (DRB1*15:01)			12.3	M	G	N	H	A	G	K	R	E	L	N						S	Q	D	T	A	V	T	D	S	K	R	T	A	D	P	K
															M	G	N	H	A	G	K	R	E	L	N						S	Q	D	T	A	V	T	D	S	K	R	T	A	D
														13.1	M	G	N	H	A	G	K	R	E	L	N					S	S	Q	D	T	A	V	T	D	S	K	R	T	A	D	P	K
														13.2	M	G	N	H	A	G	K	R	E	L	N					S	S	Q	D	T	A	V	T	D	S	K	R	T	A	D	P	K
															M	G	N	H	A	G	K	R	E	L	N						S	Q	D	T	A	V	T	D	S	K	R	T	A	D	P	K	N
														13.3	M	G	N	H	A	G	K	R	E	L	N					S	S	Q	D	T	A	V	T	D	S	K	R	T	A	D	P	K	N
																														S	S	Q	D	T	A	V	T	D	S	K	R	T	A	D	P	K	N
																													13.2				D	T	A	V	T	D	S	K	R	T	A	D	P	K	N
																																	D	T	A	V	T	D	S	K	R	T	A	D	P	K	N
																																	D	T	A	V	T	D	S	K	R	T	A	D	P	K
																														S	S	Q	D	T	A	V	T	D	S	K	R	T	A	D	P	K	N
																														S	S	Q	D	T	A	V	T	D	S	K	R	T	A	D	P	K	N
																															S	Q	D	T	A	V	T	D	S	K	R	T	A	D	P	K	N
																															S	Q	D	T	A	V	T	D	S	K	R	T	A	D	P	K	N
																															S	Q	D	T	A	V	T	D	S	K	R	T	A	D	P	K
																															S	Q	D	T	A	V	T	D	S	K	R	T	A	D	P	K
																															S	Q	D	T	A	V	T	D	S	K	R	T	A	D	P	K
																															S	Q	D	T	A	V	T	D	S	K	R	T	A	D
																													13.3				D	T	A	V	T	D	S	K	R	T	A	D	P	K	N
																																	D	T	A	V	T	D	S	K	R	T	A	D	P	K
																															S	Q	D	T	A	V	T	D	S	K	R	T	A	D	P	K	N
																															S	Q	D	T	A	V	T	D	S	K	R	T	A	D	P	K
																															S	Q	D	T	A	V	T	D	S	K	R	T	A	D	P	K
																															S	Q	D	T	A	V	T	D	S	K	R	T	A	D
																														S	S	Q	D	T	A	V	T	D	S	K	R	T	A	D	P	K	N
																														S	S	Q	D	T	A	V	T	D	S	K	R	T	A	D	P	K	N
																														S	S	Q	D	T	A	V	T	D	S	K	R	T	A	D	P	K
																														S	S	Q	D	T	A	V	T	D	S	K	R	T	A	D	P	K
																															S	Q	D	T	A	V	T	D	S	K	R	T	A	D	P	K	N	A	W
[truncated: 55 more columns]
