# Supplementary material for: FASTMAP—a flexible and scalable immunopeptidomics pipeline for HLA- and antigen-specific T-cell epitope mapping based on artificial antigen-presenting cells
Source: Front Immunol. 2024 May 8;15:1386160. doi: 10.3389/fimmu.2024.1386160 (PMC11109385; doi:10.3389/fimmu.2024.1386160)
Supplement: Supplementary file 2 [file Table_2.xlsx]

## Sheet: FACS results_Expi293F
		Sample	Subset Name	Geometric Mean - APC-A				Sample	Subset Name	Geometric Mean - APC-A
		unstained	Live	140				unstained	Live	140
		isotype ctrl.	Live	349				isotype ctrl.	Live	371
		anti-human HLA-A/B/C antibody	Live	41490				anti-human HLA-DR/DP/DQ antibody	Live	2346

## Sheet: FACS results_HLA-DM
		Sample	Subset Name	Geometric Mean - PE-A
		SUP-M2 - anti-human HLA-DM antibody	Live	15296
		SUP-M2 + HLA-DM - isotype ctrl.	Live	492
		K562 transfected with HLA-DM - anti-human HLA-DM antibody	Live	2648
		K562 transfected with HLA-DM - isotype ctrl.	Live	724
		Expi293F - anti-human HLA-DM antibody	Live	1189
		Expi293F - isotype ctrl.	Live	862
		K562 - anti-human HLA-DM antibody	Live	377
		K562 - isotype ctrl.	Live	607
		HeLa - anti-human HLA-DM antibody	Live	348
		HeLa - isotype ctrl.	Live	594

## Sheet: FACS results_CD74
		Sample	Subset Name	Geometric Mean - APC-A
		SUP-M2 - anti-human CD74 antibody	Live	190294
		SUP-M2 + HLA-DM - isotype ctrl.	Live	2085
		Expi293F - anti-human CD74 antibody	Live	6968
		Expi293F - isotype ctrl.	Live	1934
		K562 - anti-human CD74 antibody	Live	2501
		K562 - isotype ctrl.	Live	3366
		HeLa - anti-human CD74 antibody	Live	2310
		HeLa - isotype ctrl.	Live	1393

## Sheet: Antibodies FACS
Antibody	Dye	Vendor	Cat. No.	Concentration stock	Volume/test (1e6 cells)
Anti-human HLA-DM Antibody	PE	BioLegend	358004	100 µg/mL	5 µL
Mouse IgG1, κ Isotype Ctrl (ICFC) Antibody	PE	BioLegend	400140	200 µg/mL	2.5 µL
Anti-human HLA-A,B,C Antibody	APC	BioLegend	311410	64 µg/mL	5 µL
Mouse IgG2a, κ Isotype Ctrl Antibody	APC	BioLegend	400220	200 µg/mL	1.6 µL
HLA-DR, DP, DQ Antibody, anti-human, REAfinity™	APC	Miltenyi Biotec	130-123-843	"100 tests in 200 µL"	2 µL (1:50)
REA Control Antibody (S), human IgG1, REAfinity™	APC	Miltenyi Biotec	130-113-434	"100 tests in 200 µL"	2 µL (1:50)
CD74 Antibody, anti-human, REAfinity™	APC	Miltenyi Biotec	130-119-027	"100 tests in 200 µL"	2 µL (1:50)
REA Control Antibody (S), human IgG1, REAfinity™	APC	Miltenyi Biotec	130-113-434	"100 tests in 200 µL"	2 µL (1:50)
LIVE/DEAD™ Fixable Violet Dead Cell Stain Kit	Violet	Invitrogen™	L34955	"50 µL DMSO/vial"	1 µL
